# Supplementary material for: A five-year retrospective study of the epidemiological characteristics and visual outcomes of pediatric ocular trauma
Source: BMC Ophthalmol. 2018 Jan 18;18:10. doi: 10.1186/s12886-018-0676-7 (PMC5774107; doi:10.1186/s12886-018-0676-7)
Supplement: Additional file 1: — Complete data set including all the data collected from the patients' records. (XLS 409 kb) [file 12886_2018_676_MOESM1_ESM.xls]

## Sheet: Sheet1
Eil.nr.	Amžius traumos dieną	Am.grupes	Gyv. Vieta	Traumos data	Tyrimo data	Laikas tr-tyr	Laikas tr-op	Akis	Nr	Abi akys?	Vieta	Prof.grupė	Ketinimai	Alkoholis	Traumos šaltinis	Aštrus daiktas	Bukas daiktas	Visus sužeistos akies	Pastoviai nešioja akinius	Mechaninis sužalojimas	Tipas	Atviras	Vokų žaizdos	Ašarų takų sužalojimas	Sumušimas vokų	Dalinio storio žaizda, erozija	Nudegimas ragenos	Penetruojanti žaizda	Perforuojanti žaizda	IOSV	Rainelės prolapsas	Hipopionas	Iridodializė	Hifema	Vyzdžio įtrūkimas	Trauminė midriazė	Hypertensio	Hipotonija	Katarakta	Dislokacijos	Pseudofakija	Kraujosruva	Iškritimas	Kraujosruva	Paburkimas	Defektas	Atšoka	Gyslainės plyšimas	Atšoka
1	8	2	1	2009-01-03	2009-01-03	0	0	2	1	0	5	1	3	0	7	0	0	10	0	1	1	1	1	0	1	1	0	1	0	0	1	0	1	1	1	0	0	1	1	1	0	1	1	0	0	1	0	0	0
2	15	3	1	2009-01-06	2009-01-06	0	0	1	2	0	4	1	3	0	7	0	0	2	0	1	1	2	1	0	1	1	2	1	0	4	0	0	0	1	0	1	0	1	1	0	0	1	0	1	1	0	0	0	0
3	10	2	1	2009-01-12	2009-01-12	0		2	3	0	5	1	3	0	4	0	8	8	0	1	2	0	0	0	1	1	0	0	0	0	0	0	0	1	0	0	1	0	0	0	0	1	0	1	0	0	0	0	0
4	17	3	2	2010-01-23	2010-01-23	0	0	2	4	0	4	1	3	0	4	0	1	2	0	1	2	0	0	0	1	1	0	0	0	0	0	0	0	1	0	1	0	0	1	0	0	1	0	0	0	0	0	0	0
5	16	3	1	2009-01-24	2009-01-24	0		2	5	0	1	1	3	0	4	0	1	7	0	1	2	0	0	0	1	0	0	0	0	0	0	0	0	1	0	0	0	0	0	0	0	0	0	1	1	0	0	0	0
6	2	1	1	2009-02-11	2009-02-12	1	1	1	6	0	1	4	3	0	2	8	0	10	0	1	1	1	0	0	0	0	0	1	0	0	1	0	0	0	0	0	0	0	0	0	0	0	0	0	0	0	0	0	0
7	9	2	1	2009-03-31	2009-03-31	0	1	1	7	0	4	1	3	0	4	0	1	9	0	1	3	0	1	1	1	0	0	0	0	0	0	0	0	0	0	0	0	0	0	0	0	0	0	0	0	0	0	0	0
8	3	1	2	2009-04-04	2009-04-04	0	1	2	8	0	1	4	3	0	2	5	0	10	0	1	1	1	0	0	0	1	0	1	0	0	0	0	0	1	0	0	0	0	0	0	0	0	0	0	0	0	0	0	0
9	7	2	2	2009-04-11	2009-04-11	0		2	9	0	1	1	3	0	3	0	0	7	0	1	2	0	0	0	0	0	0	0	0	0	0	0	0	1	0	0	0	0	0	0	0	0	0	0	0	0	0	0	0
10	8	2	2	2009-04-12	2009-04-15	3		1	10	0	4	1	3	0	4	0	5	5	0	1	2	0	0	0	1	0	0	0	0	0	0	0	0	1	0	1	0	0	0	0	0	0	0	0	1	0	0	0	0
11	16	3	2	2009-04-22	2009-04-22	0	0	2	11	0	1	1	3	0	2	1	0	7	0	1	1	1	0	0	0	1	0	1	0	0	0	0	0	0	0	0	0	0	0	0	0	0	0	0	0	0	0	0	0
12	12	2	1	2009-05-05	2009-05-07	2	3	2	12	0	2	1	3	0	1	0	0	4	0	1	1	2	0	0	0	0	0	1	0	2	0	0	0	0	0	0	0	0	1	0	0	0	0	0	0	0	0	0	0
13	6	1	1	2009-05-08	2009-05-09	1		1	13	0	5	3	1	0	5	0	0	6	0	1	2	0	0	0	0	1	0	0	0	0	0	0	0	1	0	0	0	0	0	0	0	1	0	0	1	0	0	0	0
14	8	2	2	2009-05-10	2009-05-10	0		1	14	0	4	1	3	0	4	0	1	5	0	1	2	0	0	0	1	1	0	0	0	0	0	0	1	0	1	1	1	0	0	1	0	0	0	0	1	0	0	0	0
15	14	3	2	2010-05-12	2010-05-13	1	1	2	15	0	5	1	3	0	2	3	0	8	0	1	1	1	0	0	1	1	0	1	0	0	0	0	0	0	0	0	0	0	0	0	0	0	0	0	0	0	0	0	0
16	11	2	1	2009-05-13	2009-05-13	0	0	1	16	0	4	1	3	0	2	1	0	6	1	1	1	1	1	0	1	1	0	1	0	0	0	0	0	0	0	0	0	0	0	0	0	0	0	0	0	0	0	0	0
17	6	1	1	2009-05-14	2009-05-14	0		2	17	0	1	4	3	0	4	0	4	8	0	1	2	0	0	0	0	0	0	0	0	0	0	0	0	1	0	0	0	0	0	0	0	0	0	0	0	0	0	0	0
18	17	3	1	2009-05-17	2009-05-17	0		2	18	0	1	1	3	0	8	0	0	8	0	0	3	0	0	0	0	1	1	0	0	0	0	0	0	0	0	0	0	0	0	0	0	0	0	0	0	0	0	0	0
19	7	2	1	2009-05-30	2009-05-30	0	1	2	19	0	4	1	3	0	4	0	1	3	0	1	1	1	0	0	0	0	0	1	0	0	1	0	1	1	0	0	0	0	1	0	0	1	1	0	0	1	0	0	0
20	10	2	1	2009-06-01	2009-06-02	1		1	20	0	1	1	3	0	4	0	1	5	0	1	2	0	1	0	1	1	0	0	0	0	0	0	0	0	0	0	0	0	0	0	0	0	0	0	0	0	0	0	0
21	16	3	2	2009-06-04	2009-06-04	0		1	21	1	4	1	3	0	8	0	0	8	0	0	3	0	0	0	0	1	1	0	0	0	0	0	0	0	0	0	0	0	0	0	0	0	0	0	0	0	0	0	0
22	16	3	2	2009-06-04	2009-06-04	0		2	22	1	4	1	3	0	8	0	0	8	0	0	3	0	0	0	0	1	1	0	0	0	0	0	0	0	0	0	0	0	0	0	0	0	0	0	0	0	0	0	0
23	8	2	1	2009-06-12	2009-06-12	0	1	2	23	0	4	1	3	0	2	2	0	2	0	1	1	1	0	0	1	0	0	1	0	0	1	1	0	0	0	0	0	0	1	0	0	1	0	0	0	0	0	0	0
24	4	1	2	2009-06-13	2009-06-13	0	1	1	24	0	1	3	1	0	2	6	0	10	0	1	3	0	1	0	1	0	0	0	0	0	0	0	0	0	0	0	0	0	0	0	0	0	0	0	0	0	0	0	0
25	15	3	2	2009-06-22	2009-06-22	0		1	25	1	1	1	3	0	8	0	0	8	0	0	3	0	0	0	0	1	1	0	0	0	0	0	0	0	0	0	0	0	0	0	0	0	0	0	0	0	0	0	0
26	15	3	2	2009-06-22	2009-06-22	0		2	26	1	1	1	3	0	8	0	0	8	0	0	3	0	0	0	0	1	1	0	0	0	0	0	0	0	0	0	0	0	0	0	0	0	0	0	0	0	0	0	0
27	11	2	1	2009-06-25	2009-06-25	0		1	27	0	4	1	3	0	2	0	7	8	0	1	2	0	0	0	0	1	0	0	0	0	0	0	0	1	0	1	1	0	0	0	0	0	0	0	1	0	0	0	0
28	15	3	1	2009-06-25	2009-06-27	2		2	28	0	5	1	1	0	4	0	3	7	0	1	2	0	1	0	1	0	0	0	0	0	0	0	0	1	0	0	0	0	0	0	0	0	0	0	0	0	0	0	0
29	7	2	1	2009-06-29	2009-06-29	0	0	1	29	0	1	1	1	0	2	6	0	9	0	1	3	0	1	1	1	0	0	0	0	0	0	0	0	0	0	0	0	0	0	0	0	0	0	0	0	0	0	0	0
30	13	3	1	2009-07-01	2009-07-01	0		2	30	0	4	1	3	0	4	0	1	9	0	1	2	0	1	0	1	0	0	0	0	0	0	0	0	0	0	0	0	0	0	0	0	0	0	1	1	0	0	0	0
31	8	2	1	2009-07-15	2009-07-15	0		2	31	0	4	1	3	0	4	0	7	3	0	1	2	0	0	0	0	1	0	0	0	0	0	0	0	1	0	0	0	0	0	0	0	0	0	1	1	0	0	0	0
32	4	1	1	2009-07-16	2009-07-16	0		1	32	0	1	4	3	0	4	0	8	10	0	1	2	0	0	0	0	1	0	0	0	0	0	0	0	1	0	0	1	0	1	0	0	0	0	0	0	0	0	0	0
33	9	2	1	2009-07-22	2009-07-22	0	0	2	33	0	1	1	3	0	2	5	0	2	0	1	1	1	0	0	0	0	0	1	0	0	0	0	0	0	0	0	0	0	1	0	0	0	0	0	0	0	0	0	0
34	6	1	1	2009-07-31	2009-07-31	0		1	34	0	1	4	3	0	4	0	1	5	0	1	2	0	0	0	0	1	0	0	0	0	0	0	0	0	0	0	0	0	0	0	0	0	0	0	0	0	0	0	0
35	16	3	2	2009-07-31	2009-07-31	0		2	35	0	4	1	3	0	4	0	5	6	0	1	2	0	0	0	1	1	0	0	0	0	0	0	0	1	0	0	0	0	0	0	0	0	0	0	0	0	0	0	0
36	6	1	1	2009-08-01	2009-08-01	0		2	36	0	5	4	3	0	4	0	8	7	0	1	2	0	0	0	0	1	0	0	0	0	0	0	0	0	0	0	0	0	0	0	0	0	0	0	0	0	0	0	0
37	17	3	2	2009-08-02	2009-08-03	1		1	37	0	1	1	3	0	4	0	1	6	0	1	2	0	0	0	1	1	0	0	0	0	0	0	0	1	0	1	1	0	0	0	0	1	0	1	1	0	0	0	0
38	7	2	1	2009-08-05	2009-08-05	0	0	1	38	0	1	1	3	0	2	5	0	2	0	1	1	1	0	0	0	0	0	1	0	0	1	0	0	1	0	1	0	0	1	0	0	0	0	0	0	0	0	0	0
39	17	3	1	2009-08-07	2009-08-07	0		1	39	0	5	1	3	0	4	0	3	5	0	1	2	0	0	0	1	0	0	0	0	0	0	0	0	1	0	0	0	0	0	0	0	0	0	0	1	0	0	0	0
40	8	2	1	2009-08-07	2009-08-08	1		1	40	0	1	1	3	0	2	7	0	2	0	1	2	0	0	0	1	0	0	0	0	0	0	0	0	1	0	0	0	0	0	0	0	0	0	0	0	0	0	0	0
41	9	2	2	2009-08-09	2009-08-09	0	0	1	41	0	1	1	3	0	2	6	0	9	0	1	3	0	1	1	1	0	0	0	0	0	0	0	0	0	0	0	0	0	0	0	0	0	0	0	0	0	0	0	0
42	8	2	1	2009-08-10	2009-08-11	1	1	2	42	0	4	1	3	0	4	0	1	2	0	1	1	1	0	0	1	0	0	1	0	0	1	0	0	1	0	0	0	0	1	0	0	1	1	0	0	1	0	0	0
43	12	2	1	2009-08-17	2009-08-18	1	2	2	43	0	1	1	3	0	2	2	0	5	0	1	1	1	0	0	0	0	0	1	0	0	1	0	0	0	0	0	0	0	0	0	0	0	0	0	0	0	0	0	0
44	4	1	2	2009-08-19	2009-08-19	0	0	1	44	0	4	3	3	0	4	0	2	10	0	1	1	2	0	0	1	0	0	1	0	4	1	0	1	1	0	0	0	1	0	0	0	1	0	0	0	0	0	0	0
45	2	1	1	2009-08-17	2009-08-24	7	9	1	45	0	1	4	3	0	2	2	0	10	0	1	1	1	0	0	1	0	0	1	0	0	1	0	0	0	0	0	0	0	1	0	0	0	0	0	0	0	0	0	0
46	10	2	2	2009-08-30	2009-09-01	2		2	46	0	5	1	3	0	4	0	8	8	0	1	2	0	0	0	0	0	0	0	0	0	0	0	0	1	0	0	0	0	0	0	0	0	0	0	1	0	0	0	0
47	1	1	2	2009-09-01	2009-09-01	0	3	1	47	0	1	4	3	0	2	8	0	10	0	1	1	1	0	0	1	1	0	2	0	0	0	0	0	0	0	0	0	0	0	0	0	0	0	0	0	0	0	0	0
48	17	3	2	2009-09-01	2009-09-02	1		1	48	0	5	1	3	0	8	0	0	8	0	0	3	0	0	0	0	1	1	0	0	0	0	0	0	0	0	0	0	0	0	0	0	0	0	0	0	0	0	0	0
49	5	1	1	2009-09-09	2009-09-10	1		2	49	0	1	4	3	0	4	8	0	9	0	1	2	0	0	0	1	0	0	0	0	0	0	0	0	1	0	0	0	1	0	0	0	0	0	0	0	0	0	0	0
50	9	2	1	2009-09-06	2009-09-06	0		2	50	0	1	1	3	0	4	0	8	4	0	1	2	0	0	0	0	1	0	0	0	0	0	0	0	1	0	0	0	0	0	0	0	0	0	0	1	0	0	0	0
51	6	1	1	2009-09-17	2009-09-17	0		2	51	0	4	3	3	0	4	0	6	6	0	1	2	0	0	0	0	1	0	0	0	0	0	0	0	1	0	0	0	0	0	0	0	0	0	0	0	0	0	0	0
52	4	1	1	2009-09-19	2009-09-21	2		2	52	0	5	4	3	0	4	0	8	8	0	1	2	0	0	0	0	0	0	0	0	0	0	0	0	1	0	0	0	0	0	0	0	0	0	1	1	0	0	0	0
53	16	3	1	2009-09-23	2009-09-24	1		1	53	0	4	1	3	0	4	0	1	6	0	1	2	0	0	0	1	0	0	0	0	0	0	0	0	1	0	0	0	0	0	0	0	0	0	0	0	0	0	0	0
54	11	2	1	2009-09-28	2009-09-28	0		2	54	0	4	1	3	0	4	0	1	8	0	1	2	0	0	0	0	1	0	0	0	0	0	0	0	1	0	0	0	0	0	0	0	0	0	0	0	0	0	0	0
55	15	3	1	2009-10-01	2009-10-01	0		2	55	0	3	1	3	0	4	0	5	8	0	1	2	0	0	0	1	0	0	0	0	0	0	0	0	1	0	0	0	0	0	0	0	0	0	0	1	0	0	0	0
56	15	3	2	2009-10-03	2009-10-03	0		1	56	1	1	1	3	0	8	0	0	7	0	0	3	0	0	0	0	1	1	0	0	0	0	0	0	0	0	0	0	0	0	0	0	0	0	0	0	0	0	0	0
57	15	3	2	2009-10-03	2009-10-03	0		2	57	1	1	1	3	0	8	0	0	7	0	0	3	0	0	0	0	1	1	0	0	0	0	0	0	0	0	0	0	0	0	0	0	0	0	0	0	0	0	0	0
58	6	1	2	2009-10-26	2009-10-27	1		1	58	0	1	1	3	0	4	0	6	9	0	1	2	0	0	0	0	0	0	0	0	0	0	0	0	1	0	0	0	0	0	0	0	0	0	0	1	0	0	0	0
59	14	3	1	2009-10-31	2009-10-31	0		1	59	0	4	1	3	0	4	0	8	7	1	1	2	0	0	0	0	0	0	0	0	0	0	0	0	1	0	0	0	0	0	0	0	0	0	0	0	0	0	0	0
60	6	1	1	2009-11-01	2009-11-01	0	0	2	60	0	1	3	3	0	2	7	0	2	0	1	1	1	0	0	0	0	0	1	0	0	0	0	0	0	0	0	0	0	1	0	0	0	0	0	0	0	0	0	0
61	7	2	1	2009-11-11	2009-11-11	0	1	2	61	0	3	1	3	0	3	0	0	9	0	1	3	0	1	1	1	0	0	0	0	0	0	0	0	0	0	0	0	0	0	0	0	0	0	0	0	0	0	0	0
62	12	2	1	2009-12-22	2009-12-22	0		1	62	0	1	1	3	0	4	0	8	6	0	1	2	0	0	0	1	1	0	0	0	0	0	0	0	1	0	0	0	0	0	0	0	0	0	0	0	0	0	0	0
63	16	3	2	2009-12-28	2009-12-28	0	1	2	63	0	4	1	3	0	9	0	0	7	0	0	3	0	1	0	1	1	1	0	0	0	0	0	0	0	0	0	0	0	0	0	0	0	0	0	1	0	0	0	0
64	3	1	2	2010-01-17	2010-01-18	1	1	2	64	0	1	4	3	0	2	2	0	2	0	1	1	1	0	0	0	1	0	1	0	0	1	0	0	1	0	0	0	0	0	0	0	0	0	0	0	0	0	0	0
65	9	2	1	2010-01-26	2010-01-26	0	6	2	65	0	1	1	3	0	3	0	0	2	0	1	2	0	0	0	0	1	0	0	0	0	0	0	0	1	0	0	1	0	1	0	0	1	0	0	0	0	0	0	0
66	4	1	1	2010-01-31	2010-01-31	0	0	2	66	0	1	3	1	0	2	6	0	10	0	0	3	0	1	0	1	0	0	0	0	0	0	0	0	0	0	0	0	0	0	0	0	0	0	0	0	0	0	0	0
67	12	2	2	2010-02-22	2010-02-25	3		1	67	0	4	1	3	0	6	0	1	8	0	1	2	0	0	0	1	1	0	0	0	0	0	0	0	1	0	0	0	0	0	0	0	0	0	0	1	0	0	0	0
68	10	2	1	2010-02-28	2010-02-28	0	1	1	68	0	5	1	3	0	9	0	0	0	0	1	1	2	0	0	1	1	0	2	0	2	0	0	0	1	0	1	0	0	0	0	0	0	0	0	0	0	0	0	0
69	17	3	1	2010-03-05	2010-03-05	0		1	69	0	4	1	3	0	3	0	0	7	0	1	2	0	0	0	1	1	0	0	0	0	0	0	0	1	0	0	0	0	0	0	0	0	0	0	0	0	0	0	0
70	0.5	1	1	2010-03-19	2010-03-19	0		1	70	1	1	4	3	0	8	0	0	10	0	0	3	0	0	0	1	1	1	0	0	0	0	0	0	0	0	0	0	0	0	0	0	0	0	0	0	0	0	0	0
71	0.5	1	1	2010-03-19	2010-03-19	0		2	71	1	1	4	3	0	8	0	0	10	0	0	3	0	0	0	1	1	1	0	0	0	0	0	0	0	0	0	0	0	0	0	0	0	0	0	0	0	0	0	0
72	5	1	1	2010-03-27	2010-03-29	2	3	2	72	0	1	4	3	0	2	3	0	3	0	1	1	1	1	0	1	1	0	2	0	0	0	0	0	1	0	1	0	0	0	0	0	0	0	0	1	0	0	1	0
73	17	3	1	2010-03-29	2010-03-30	1	0	2	73	0	5	1	3	0	4	0	3	6	0	1	2	0	1	0	1	1	0	0	0	0	0	0	0	1	0	0	0	0	0	0	0	0	0	0	0	0	0	0	0
74	11	2	2	2010-03-30	2010-03-31	1		2	74	0	4	1	3	0	2	2	0	1	0	1	2	0	1	0	1	0	0	0	0	0	0	0	0	0	0	0	0	0	0	0	0	0	0	1	0	0	0	0	0
75	12	2	2	2010-04-04	2010-04-04	0		1	75	0	4	1	3	0	2	2	0	4	0	1	2	0	0	0	1	1	0	0	0	0	0	0	0	1	0	1	1	0	0	0	0	0	0	0	0	0	0	0	0
76	6	1	2	2010-04-06	2010-04-07	1	1	1	76	0	1	4	3	0	2	2	0	6	0	1	1	1	0	0	0	1	0	1	0	0	1	0	0	0	0	0	0	0	0	0	0	0	0	0	0	0	0	0	0
77	17	3	2	2010-04-15	2010-04-15	0		2	77	0	1	1	3	0	8	0	0	8	0	0	3	0	0	0	1	1	1	0	0	0	0	0	0	0	0	0	0	0	0	0	0	0	0	0	0	0	0	0	0
78	13	3	1	2010-04-23	2010-04-23	0	3	2	78	0	2	1	1	0	4	0	3	4	0	1	2	0	1	0	1	0	0	0	0	0	0	0	0	0	0	0	0	0	0	0	0	1	0	1	1	1	0	1	1
79	1	1	1	2010-05-19	2010-05-29	10	12	1	79	0	1	4	3	0	11	0	0	10	0	0	3	0	0	1	1	0	0	0	0	0	0	0	0	0	0	0	0	0	0	0	0	0	0	0	0	0	0	0	0
80	2	1	2	2010-06-06	2010-06-07	1	1	2	80	0	1	4	3	0	2	1	0	10	0	1	1	1	0	0	0	0	0	1	0	0	1	0	0	0	1	0	0	0	0	0	0	0	0	0	0	0	0	0	0
81	17	3	1	2010-06-16	2010-06-18	2		2	81	0	1	1	3	0	4	0	2	5	0	1	2	0	0	0	1	0	0	0	0	0	0	0	0	0	0	0	0	0	0	0	0	0	0	1	1	0	0	0	0
82	13	3	1	2010-06-25	2010-06-29	4	4	1	82	0	1	1	3	0	2	2	0	9	0	1	1	1	0	0	0	1	0	2	0	0	0	0	0	0	0	0	0	0	0	0	0	0	0	0	0	0	0	0	0
83	13	3	1	2010-06-26	2010-06-26	0	0	2	83	0	1	1	3	0	1	0	0	5	0	1	1	1	1	0	1	0	0	1	0	0	1	0	0	0	0	0	0	0	0	0	0	1	0	1	1	0	0	0	0
84	14	3	2	2010-07-08	2010-07-09	1		2	84	0	2	1	3	0	3	0	0	6	0	1	2	0	0	0	1	0	0	0	0	0	0	0	0	1	0	0	0	0	0	0	0	0	0	0	0	0	0	0	0
85	14	3	1	2010-07-19	2010-07-19	0		1	85	0	1	1	3	0	4	0	7	6	0	1	2	0	0	0	0	1	0	0	0	0	0	0	0	1	0	0	0	0	0	0	0	0	0	0	0	0	0	0	0
86	1	1	1	2010-07-20	2010-07-20	0	0	2	86	0	1	4	3	0	2	6	0	10	0	1	3	0	1	0	1	0	0	0	0	0	0	0	0	0	0	0	0	0	0	0	0	0	0	0	0	0	0	0	0
87	17	3	1	2010-07-20	2010-07-20	0	0	1	87	0	4	1	3	0	2	1	0	4	0	1	1	1	0	0	0	0	0	3	0	0	1	0	0	1	0	0	0	0	0	0	0	0	0	0	1	0	0	0	0
88	2	1	1	2010-08-10	2010-08-12	2		2	88	0	1	4	3	0	2	6	0	10	0	1	3	0	1	0	1	0	0	0	0	0	0	0	0	0	0	0	0	0	0	0	0	0	0	0	0	0	0	0	0
89	5	1	1	2010-08-13	2010-08-13	0	0	2	89	0	1	3	1	0	2	6	0	8	0	1	3	0	1	1	1	0	0	0	0	0	0	0	0	0	0	0	0	0	0	0	0	0	0	0	0	0	0	0	0
90	2	1	2	2010-08-13	2010-08-13	0	0	2	90	0	1	4	3	0	3	0	0	10	0	1	1	1	1	0	1	1	0	2	0	0	0	0	0	0	0	0	0	0	0	0	0	0	0	0	0	0	0	0	0
91	11	2	1	2010-08-25	2010-08-26	1		2	91	0	1	1	1	0	2	6	0	9	0	1	3	0	1	0	1	0	0	0	0	0	0	0	0	0	0	0	0	0	0	0	0	0	0	0	0	0	0	0	0
92	14	3	2	2010-08-28	2010-08-30	2		2	92	0	4	1	3	0	4	0	3	6	0	1	2	0	0	0	0	0	0	0	0	0	0	0	0	1	0	1	1	0	1	1	0	0	0	1	1	0	0	0	0
93	11	2	2	2010-08-30	2010-08-30	0	0	2	93	0	1	1	3	0	2	3	0	2	0	1	1	1	0	0	0	1	0	1	0	0	0	0	0	0	0	0	0	0	1	0	0	0	0	0	0	0	0	0	0
94	5	1	2	2010-09-01	2010-09-01	0	3	1	94	0	5	4	3	0	4	0	1	10	1	1	2	0	1	0	1	1	0	0	0	0	0	0	0	0	0	0	0	0	0	0	0	0	0	0	0	0	0	0	0
95	11	2	1	2010-09-01	2010-09-01	0		2	95	0	1	1	3	0	4	0	6	3	0	1	2	0	0	0	0	1	0	0	0	0	0	0	0	1	0	0	0	0	0	0	0	0	0	0	0	0	0	0	0
96	7	2	1	2010-09-11	2010-09-12	1		2	96	0	5	1	3	0	4	0	8	6	0	1	2	0	0	0	1	1	0	0	0	0	0	0	0	1	0	1	0	0	0	0	0	0	0	0	0	0	0	0	0
97	3	1	2	2010-09-22	2010-09-22	0	0	1	97	0	1	4	3	0	2	2	0	10	0	1	1	1	0	0	0	0	0	1	0	0	1	0	0	0	0	0	0	0	1	0	0	0	1	0	0	0	0	0	0
98	14	3	2	2010-09-24	2010-09-24	0		1	98	0	1	1	3	0	4	0	8	7	0	1	2	0	0	0	0	0	0	0	0	0	0	0	0	1	0	0	0	0	0	0	0	0	0	0	0	0	0	0	0
99	12	2	1	2010-09-26	2010-09-26	0		1	99	0	4	1	3	0	4	0	2	2	1	1	2	0	0	0	1	1	0	0	0	0	0	0	0	1	0	1	1	0	0	0	0	0	0	0	0	0	0	0	0
100	9	2	2	2010-09-26	2010-09-27	1	2	1	100	0	2	1	3	0	2	1	0	8	0	1	1	2	0	0	0	1	0	1	0	3	0	0	0	0	0	0	0	0	0	0	0	0	0	0	0	0	0	0	0
101	11	2	1	2010-09-30	2010-10-13	14	16	2	101	0	1	1	3	0	1	4	0	7	0	1	1	2	0	0	0	0	0	1	0	2	0	0	0	0	0	0	0	0	1	0	0	0	0	1	1	0	0	0	0
102	14	3	1	2010-10-05	2010-10-05	0		1	102	0	1	1	3	0	3	0	0	7	0	1	2	0	0	0	1	0	0	0	0	0	0	0	0	1	0	0	0	0	0	0	0	0	0	0	0	0	0	0	0
103	1	1	1	2010-10-06	2010-10-06	0	0	1	103	0	1	4	3	0	3	0	0	10	0	1	2	0	1	0	1	1	0	0	0	0	0	0	0	0	0	0	0	0	0	0	0	0	0	0	0	0	0	0	0
104	16	3	1	2010-10-17	2010-10-17	0	0	1	104	0	4	1	3	0	2	5	0	3	0	1	1	2	0	0	0	0	0	3	0	2	1	0	0	1	0	0	0	0	1	0	0	1	1	0	0	0	0	0	0
105	14	3	1	2010-11-10	2010-11-10	0	0	2	105	0	1	1	3	0	3	0	0	7	0	1	2	0	1	0	1	0	0	0	0	0	0	0	0	1	0	0	0	0	0	0	0	0	0	0	0	0	0	0	0
106	3	1	1	2010-11-27	2010-11-27	0		2	106	0	1	4	3	0	2	2	0	10	0	1	2	0	0	0	0	1	0	0	0	0	0	0	0	0	0	0	0	0	0	0	0	0	0	0	0	0	0	0	0
107	14	3	1	2010-12-20	2010-12-20	0	0	1	107	0	1	1	1	0	2	6	0	9	0	1	3	0	1	1	1	0	0	0	0	0	0	0	0	0	0	0	0	0	0	0	0	0	0	0	0	0	0	0	0
108	17	3	1	2011-01-01	2011-01-01	0		2	108	0	1	1	3	0	4	0	8	8	0	1	2	0	0	0	0	0	0	0	0	0	0	0	0	1	0	0	0	0	0	0	0	0	0	0	0	0	0	0	0
109	9	2	2	2011-01-15	2011-01-15	0		2	109	0	5	1	3	0	7	0	0	2	0	1	2	0	0	0	1	1	0	0	0	0	0	0	0	1	0	1	1	0	0	0	0	0	0	1	1	0	0	0	0
110	17	3	1	2011-02-09	2011-02-10	1		2	110	0	4	1	3	0	5	4	0	9	0	1	2	0	1	0	1	0	0	0	0	0	0	0	0	0	0	0	0	0	0	0	0	1	0	1	1	0	0	0	0
111	17	3	2	2011-02-10	2011-02-10	0		1	111	0	1	1	3	0	8	0	0	5	0	0	3	0	0	0	0	1	1	0	0	0	0	0	0	0	0	0	0	0	0	0	0	0	0	0	0	0	0	0	0
112	11	2	2	2011-03-08	2011-03-08	0		2	112	0	2	1	3	0	4	0	1	2	1	1	2	0	0	0	0	1	0	0	0	0	0	0	0	1	0	1	0	0	0	1	0	1	1	0	0	0	0	1	0
113	16	3	2	2011-04-10	2011-04-10	0		1	113	0	1	1	3	0	8	0	0	5	1	0	3	0	0	0	0	1	1	0	0	0	0	0	0	0	0	0	0	0	0	0	0	0	0	0	0	0	0	0	0
114	17	3	1	2011-04-15	2011-04-15	0		1	114	1	5	1	1	0	8	0	0	4	0	0	3	0	0	0	0	1	1	0	0	0	0	0	0	0	0	0	0	0	0	0	0	0	0	0	0	0	0	0	0
115	17	3	1	2011-04-15	2011-04-15	0		2	115	1	5	1	1	0	8	0	0	4	0	0	3	0	0	0	0	1	1	0	0	0	0	0	0	0	0	0	0	0	0	0	0	0	0	0	0	0	0	0	0
116	7	2	2	2011-04-16	2011-04-17	1	1	1	116	0	1	3	3	0	2	2	0	0	0	1	1	3	0	0	0	0	0	0	1	0	1	0	1	1	1	0	0	1	1	0	0	0	0	0	0	0	0	0	0
117	10	2	1	2011-04-21	2011-04-22	1	2	2	117	0	1	1	3	0	2	6	0	3	0	1	1	1	1	0	0	1	0	1	0	0	0	1	0	0	0	0	0	0	1	0	0	0	0	0	0	0	0	0	0
118	6	1	1	2011-04-24	2011-04-24	0	0	1	118	0	1	3	3	0	4	0	2	7	0	1	1	1	1	0	1	1	0	1	0	0	0	0	0	0	0	0	0	0	0	0	0	0	0	0	0	0	0	0	0
119	16	3	1	2011-04-24	2011-04-25	1		2	119	0	5	1	3	0	4	0	2	2	0	1	2	0	0	0	0	1	0	0	0	0	0	0	1	1	0	1	0	1	0	0	0	0	0	0	0	1	0	0	0
120	13	3	2	2011-04-28	2011-04-28	0		1	120	0	2	1	3	0	4	0	5	7	0	1	2	0	0	0	0	0	0	0	0	0	0	0	0	1	0	0	0	0	0	0	0	0	0	0	1	1	0	0	0
121	11	2	1	2011-05-06	2011-05-06	0	3	2	121	0	2	1	3	0	4	0	1	6	1	1	2	0	1	0	1	1	0	1	0	0	0	0	0	1	0	0	1	0	0	0	0	0	0	0	0	0	0	0	0
122	12	2	1	2011-05-15	2011-05-15	0		1	122	1	5	1	1	0	8	0	0	8	0	0	3	0	0	0	0	1	1	0	0	0	0	0	0	0	0	0	0	0	0	0	0	0	0	0	0	0	0	0	0
123	12	2	1	2011-05-15	2011-05-15	0		2	123	1	5	1	1	0	8	0	0	8	0	0	3	0	0	0	0	1	1	0	0	0	0	0	0	0	0	0	0	0	0	0	0	0	0	0	0	0	0	0	0
124	3	1	1	2011-05-15	2011-05-17	2		1	124	0	5	4	3	0	4	0	6	5	0	1	2	0	0	0	0	1	0	0	0	0	0	0	1	1	0	0	0	0	0	0	0	0	0	0	0	0	0	0	0
125	3	1	2	2011-06-05	2011-06-06	1	2	1	125	0	1	4	3	0	3	1	0	10	0	1	1	1	1	0	1	0	0	3	0	0	1	0	0	0	1	0	0	1	0	0	0	0	0	0	0	0	0	0	0
126	12	2	2	2011-06-07	2011-06-07	0	0	2	126	0	1	1	3	0	4	0	4	3	0	1	2	0	0	0	1	0	0	0	0	0	0	0	0	1	0	0	0	1	0	0	0	1	0	0	1	1	0	0	0
127	13	3	1	2011-06-15	2011-06-15	0		1	127	0	1	1	3	0	4	0	1	2	0	1	2	0	0	0	0	0	0	0	0	0	0	0	0	1	0	1	0	1	0	0	0	1	0	0	0	0	0	0	0
128	9	2	1	2011-06-18	2011-06-18	0		1	128	0	1	1	3	0	5	0	8	6	0	1	2	0	0	0	0	0	0	0	0	0	0	0	0	1	0	0	0	0	0	0	0	0	0	0	0	0	0	0	0
129	12	2	2	2011-07-07	2011-07-08	1		1	129	0	1	1	3	0	11	0	5	8	0	1	2	0	1	0	1	0	0	0	0	0	0	0	0	1	0	0	0	0	0	0	0	0	0	1	1	0	0	0	0
130	2	1	2	2011-07-10	2011-07-10	0	1	1	130	0	1	4	1	0	2	6	0	10	0	1	2	0	1	0	1	0	0	0	0	0	0	0	0	0	0	0	1	0	0	0	0	0	0	0	0	0	0	0	0
131	17	3	1	2011-07-17	2011-07-19	2		1	131	0	4	1	3	0	4	0	2	6	0	1	2	0	0	0	1	0	0	0	0	0	0	0	0	1	0	0	0	0	0	0	0	0	0	0	0	0	0	0	0
132	12	2	1	2011-07-19	2011-07-19	0		2	132	0	1	1	3	0	4	0	8	5	0	1	2	0	0	0	1	0	0	0	0	0	0	0	0	1	0	1	0	0	0	0	0	0	0	0	0	0	0	0	0
133	6	1	1	2011-07-24	2011-07-24	0	9	2	133	0	1	3	3	0	5	4	0	2	0	1	1	2	1	0	1	1	0	1	0	0	0	0	0	0	0	0	0	0	0	0	0	0	0	0	0	0	0	0	0
134	13	3	2	2011-08-04	2011-08-04	0		1	134	0	5	1	3	0	4	0	2	6	0	1	2	0	0	0	0	1	0	0	0	0	0	0	0	1	0	0	1	0	0	0	0	0	0	1	1	0	0	0	0
135	12	2	1	2011-08-07	2011-08-07	0		1	135	0	1	1	3	0	4	0	7	3	0	1	2	0	0	0	0	1	0	0	0	0	0	0	0	1	0	1	0	0	0	0	0	0	0	0	0	0	0	0	0
136	9	2	1	2011-08-19	2011-08-20	1		1	136	0	1	4	3	0	4	0	6	5	0	1	2	0	0	0	1	1	0	0	0	0	0	0	0	1	0	0	0	0	0	0	0	0	0	0	0	0	0	0	0
137	15	3	2	2011-08-19	2011-08-20	1		2	137	0	1	1	3	0	4	0	2	7	0	1	2	0	0	0	0	1	0	0	0	0	0	0	0	1	0	0	0	0	0	0	0	0	0	0	0	1	0	0	0
138	12	2	2	2011-08-30	2011-08-30	0	0	2	138	0	1	1	3	0	4	0	1	2	0	1	2	0	0	0	1	1	0	1	0	0	0	0	0	0	0	0	0	0	1	0	0	0	0	0	0	0	0	0	0
139	15	3	1	2011-09-11	2011-09-11	0	0	2	139	0	1	1	3	0	2	2	0	2	0	1	1	1	0	0	0	1	0	3	0	0	1	0	0	1	0	0	1	0	1	0	0	1	0	1	0	0	0	0	0
140	3	1	1	2011-09-14	2011-09-14	0		2	140	0	1	3	3	0	2	6	0	10	0	1	1	1	0	0	0	1	0	1	0	0	0	0	0	0	0	0	0	0	0	0	0	0	0	0	0	0	0	0	0
141	13	3	2	2011-09-22	2011-09-22	0		1	141	0	2	1	3	0	4	0	8	9	0	1	2	0	1	0	1	1	0	0	0	0	0	0	0	1	0	0	0	0	0	0	0	0	0	0	0	0	0	0	0
142	7	2	1	2011-09-22	2011-09-23	1		2	142	0	1	1	3	0	4	0	7	9	0	1	2	0	0	0	0	0	0	0	0	0	0	0	0	1	0	0	0	0	0	0	0	0	0	0	0	0	0	0	0
143	12	2	2	2011-10-12	2011-10-12	0		2	143	0	2	1	3	0	4	0	7	8	0	1	2	0	0	0	0	0	0	0	0	0	0	0	0	1	0	0	0	0	0	0	0	0	0	0	0	0	0	0	0
144	17	3	1	2011-12-27	2011-12-28	1	1	1	144	0	5	1	1	0	2	1	0	4	1	1	1	1	1	0	1	0	0	1	0	0	1	0	0	0	0	0	0	0	1	0	0	0	0	0	0	0	0	0	0
145	8	2	1	2012-01-01	2012-01-01	0		2	145	0	5	3	3	0	7	0	0	5	0	1	2	0	1	0	1	1	0	0	0	0	0	0	0	1	0	0	0	0	0	0	0	0	0	0	0	0	0	0	0
146	13	3	1	2012-01-01	2012-01-03	2		1	146	0	5	1	3	0	7	0	0	3	1	1	2	0	0	0	1	0	0	0	0	0	0	0	0	1	0	0	1	0	0	0	0	0	0	0	0	0	0	0	0
147	6	1	1	2012-01-04	2012-01-05	1	2	1	147	0	1	3	3	0	2	7	0	8	0	1	1	1	0	0	0	0	0	1	0	0	1	0	0	1	0	0	0	0	1	0	0	0	0	0	0	0	0	0	0
148	8	2	2	2012-01-17	2012-01-19	2		2	148	0	1	1	3	0	4	0	8	8	0	1	2	0	1	0	1	1	0	0	0	0	0	0	0	1	0	0	0	0	0	0	0	0	0	0	0	0	0	0	0
149	12	2	2	2012-01-18	2012-01-19	1	5	1	149	0	3	1	3	0	4	0	5	5	1	1	2	0	0	0	0	0	0	0	0	0	0	0	0	0	0	0	0	0	0	0	0	1	0	0	0	1	1	0	0
150	12	2	2	2012-02-02	2012-02-04	2	2	2	150	0	1	1	3	0	2	7	0	2	0	1	1	1	0	0	0	0	0	1	0	0	1	1	0	0	0	0	0	0	1	0	0	0	1	0	0	0	0	0	0
151	9	2	2	2012-02-06	2012-02-06	0	0	1	151	0	1	1	1	0	2	6	0	10	0	1	2	0	1	1	1	1	0	0	0	0	0	0	0	0	0	0	0	0	0	0	0	0	0	0	0	0	0	0	0
152	2mėn.	1	1	2012-02-06	2012-02-06	0	0	2	152	0	1	4	3	0	8	0	0	10	0	0	3	0	0	0	0	1	1	0	0	0	0	0	0	0	0	0	0	0	0	0	0	0	0	0	0	0	0	0	0
153	13	3	2	2012-03-18	2012-03-18	0	0	1	153	0	1	1	3	0	2	3	0	2	0	1	1	1	0	0	0	0	0	1	0	0	1	0	0	1	1	0	0	1	1	0	0	1	1	0	0	0	0	0	1
154	11	2	1	2012-03-18	2012-03-19	1		1	154	0	1	1	3	0	4	0	8	8	0	1	2	0	0	0	0	0	0	0	0	0	0	0	0	1	0	0	0	0	0	0	0	0	0	0	1	0	0	0	0
155	11	2	2	2012-03-23	2012-03-23	0		2	155	0	2	1	3	0	4	0	8	8	0	1	2	0	0	0	0	1	0	0	0	0	0	0	0	1	0	0	0	0	0	0	0	0	0	0	0	0	0	0	0
156	6	1	1	2012-04-11	2012-04-11	0		1	156	0	2	3	3	0	4	0	5	7	0	1	2	0	0	0	1	1	0	0	0	0	0	0	0	1	0	0	0	0	0	0	0	0	0	0	0	0	0	0	0
157	13	3	2	2012-04-11	2012-04-13	2		1	157	0	5	1	3	0	3	0	0	7	1	1	2	0	1	0	1	0	0	0	0	0	0	0	0	1	0	0	0	0	0	0	0	0	0	0	0	0	0	0	0
158	6	1	2	2012-04-15	2012-04-17	2	3	2	158	0	1	1	3	0	10	0	0	5	0	1	1	2	0	0	1	1	0	1	0	3	0	0	0	0	0	0	0	0	1	0	0	0	0	0	0	0	0	0	0
159	12	2	1	2012-04-18	2012-04-18	0		1	159	0	1	1	3	0	8	0	0	9	0	0	3	0	1	0	0	1	1	0	0	0	0	0	0	0	0	0	0	0	0	0	0	0	0	0	0	0	0	0	0
160	14	3	2	2012-04-05	2012-04-19	14	14	1	160	0	1	1	3	0	9	1	0	2	0	1	1	1	1	0	1	1	0	1	0	0	1	0	1	0	1	0	0	1	1	0	0	0	0	0	0	0	1	0	0
161	11	2	1	2012-04-19	2012-04-20	1		1	161	0	1	1	3	0	4	0	8	6	0	1	2	0	0	0	1	1	0	0	0	0	0	0	0	1	0	1	0	0	0	0	0	0	0	0	1	0	0	0	0
162	15	3	2	2012-04-20	2012-04-21	1	2	2	162	0	4	1	3	0	2	3	0	3	0	1	1	2	0	0	0	1	0	1	0	3	0	1	0	0	0	0	0	0	0	0	0	0	0	0	0	0	0	0	0
163	4	1	2	2012-04-24	2012-04-25	1	3	2	163	0	1	3	3	0	2	5	0	10	0	1	1	1	0	0	1	1	0	1	0	0	0	1	0	0	1	0	0	1	0	0	0	0	0	0	0	0	0	0	0
164	1	1	1	2012-04-30	2012-04-30	0		1	164	0	1	4	3	0	4	0	8	10	0	1	2	0	1	0	1	0	0	0	0	0	0	0	0	0	0	0	0	0	0	0	0	0	0	0	0	0	0	0	0
165	1	1	1	2012-05-06	2012-05-06	0		1	165	0	1	3	3	0	2	1	0	10	0	1	2	0	0	0	0	1	0	0	0	0	0	0	0	0	0	0	0	0	0	0	0	0	0	0	0	0	0	0	0
166	16	3	1	2012-05-19	2012-05-19	0	1	2	166	0	1	1	3	0	2	1	0	8	0	1	1	2	0	0	0	1	0	3	0	3	0	0	0	0	0	0	0	0	0	0	0	0	0	0	0	0	0	0	0
167	13	3	1	2012-05-22	2012-05-22	0		1	167	0	2	1	3	0	4	0	5	9	0	1	2	0	0	0	0	0	0	0	0	0	0	0	0	0	0	0	0	0	0	0	0	0	0	1	1	0	0	0	0
168	6	1	2	2012-05-28	2012-05-28	0		2	168	0	1	4	3	0	4	0	2	2	0	1	2	0	0	0	0	1	0	0	0	0	0	0	1	1	1	0	0	0	0	0	0	0	0	1	1	0	0	0	0
169	15	3	2	2012-06-21	2012-06-21	0	0	2	169	0	1	1	3	0	2	1	0	4	0	1	1	1	0	0	0	0	0	1	0	0	1	0	0	0	0	0	0	0	1	0	0	0	0	0	0	1	0	0	0
170	12	2	2	2012-06-21	2012-06-21	0	0	2	170	0	1	1	3	0	9	1	0	6	0	1	1	1	0	0	0	1	0	3	0	0	0	0	0	1	1	0	0	0	0	0	0	0	1	0	0	0	0	0	0
171	4	1	2	2012-06-24	2012-06-24	0		1	171	0	1	4	3	0	4	0	8	3	0	1	2	0	1	0	1	1	0	0	0	0	0	0	0	1	1	0	0	0	0	0	0	0	0	0	0	0	0	0	0
172	11	2	2	2012-07-04	2012-07-04	0		1	172	0	1	1	3	0	4	0	2	6	0	1	2	0	1	0	1	1	0	0	0	0	0	0	0	1	0	1	0	0	0	0	0	0	0	0	0	0	0	0	0
173	16	3	1	2012-07-04	2012-07-04	0		2	173	0	5	1	1	0	4	0	3	5	1	1	2	0	0	0	1	1	0	0	0	0	0	0	0	1	0	0	0	1	1	0	0	0	0	0	1	0	0	0	0
174	12	2	2	2012-07-10	2012-07-10	0		1	174	1	1	1	3	0	9	0	0	8	0	0	3	0	0	0	0	1	1	0	0	0	0	0	0	0	0	0	0	0	0	0	0	0	0	0	0	0	0	0	0
175	12	2	2	2012-07-10	2012-07-10	0		2	175	1	1	1	3	0	9	0	0	8	0	0	3	0	0	0	0	1	1	0	0	0	0	0	0	0	0	0	0	0	0	0	0	0	0	0	0	0	0	0	0
176	12	2	2	2012-07-21	2012-07-21	0		2	176	0	1	1	3	0	4	0	7	9	0	1	2	0	0	0	1	1	0	0	0	0	0	0	0	1	1	0	0	0	0	0	0	0	0	0	1	0	0	0	0
177	11	2	1	2012-07-24	2012-07-25	1		2	177	0	1	1	3	0	4	0	7	7	0	1	2	0	0	0	0	1	0	0	0	0	0	0	0	1	0	0	0	0	0	0	0	0	0	1	1	0	0	0	0
178	6	1	1	2012-07-26	2012-07-26	0		1	178	0	1	3	3	0	4	0	7	9	0	1	2	0	0	0	0	1	0	0	0	0	0	0	0	1	0	0	1	0	0	0	0	0	0	0	0	0	0	0	0
179	17	3	1	2012-08-02	2012-08-02	0	0	1	179	0	4	1	3	0	4	0	1	9	0	1	1	1	1	0	1	1	0	1	0	0	0	0	0	1	0	0	0	0	0	0	0	0	0	0	0	0	0	0	0
180	17	3	1	2012-08-02	2012-08-03	1		2	180	0	3	1	3	0	4	0	5	5	0	1	2	0	0	0	1	0	0	0	0	0	0	0	0	0	0	0	0	1	0	0	0	1	0	1	1	1	0	1	0
181	14	3	1	2012-08-05	2012-08-05	0		1	181	0	3	1	3	0	4	0	8	5	1	1	2	0	0	0	0	1	0	0	0	0	0	0	0	1	0	0	0	0	0	0	0	0	0	0	0	1	0	0	0
182	4	1	2	2012-08-26	2012-08-26	0	0	2	182	0	1	3	3	0	2	2	0	3	0	1	1	1	0	0	0	0	0	1	0	0	1	0	0	0	0	0	0	0	1	0	0	0	0	0	0	0	0	0	0
183	7	2	2	2012-08-30	2012-08-30	0	3	1	183	0	1	1	3	0	2	5	0	8	0	1	1	1	0	0	0	0	0	1	0	0	0	0	0	0	0	0	0	0	0	0	0	0	0	0	0	1	0	0	0
184	16	3	1	2012-09-02	2012-09-04	2		1	184	0	5	1	3	0	4	0	7	7	0	1	2	0	0	0	1	1	0	0	0	0	0	0	0	1	0	1	0	0	0	0	0	0	0	0	0	0	0	0	0
185	4	1	2	2012-09-05	2012-09-05	0	0	1	185	0	1	4	3	0	2	2	0	2	0	1	1	1	0	0	0	0	0	1	0	0	1	0	1	1	1	0	0	1	1	0	0	1	1	0	0	1	1	0	0
186	12	2	1	2012-09-09	2012-09-09	0		1	186	1	1	1	3	0	9	0	0	6	0	0	3	0	1	0	1	1	1	0	0	0	0	0	0	0	0	0	0	0	0	0	0	0	0	0	0	0	0	0	0
187	12	2	1	2012-09-09	2012-09-09	0		2	187	1	1	1	3	0	9	0	0	6	0	0	3	0	1	0	1	1	1	0	0	0	0	0	0	0	0	0	0	0	0	0	0	0	0	0	0	0	0	0	0
188	14	3	2	2012-09-12	2012-09-12	0		1	188	0	5	1	3	0	3	0	2	9	0	1	2	0	0	0	0	1	0	0	0	0	0	0	1	1	0	1	0	0	0	0	0	0	0	0	0	0	0	0	0
189	1	1	1	2012-09-17	2012-09-17	0	0	1	189	0	1	4	3	0	2	8	0	10	0	1	2	0	1	1	1	1	0	0	0	0	0	0	0	0	0	0	0	0	0	0	0	0	0	0	0	0	0	0	0
190	11	2	2	2012-09-19	2012-09-19	0		1	190	0	2	1	3	0	4	0	7	6	0	1	2	0	1	0	1	1	0	0	0	0	0	0	0	1	0	0	0	0	0	0	0	0	0	0	0	0	0	0	0
191	4	1	1	2012-09-22	2012-09-23	1	2	2	191	0	1	3	1	0	2	6	0	10	0	1	2	0	1	1	1	1	0	0	0	0	0	0	0	0	0	0	0	0	0	0	0	0	0	0	0	0	0	0	0
192	17	3	1	2012-09-30	2012-10-01	1		2	192	0	1	1	3	0	3	0	0	7	1	1	2	0	1	0	1	0	0	0	0	0	0	0	0	1	0	1	0	0	0	0	0	0	0	0	0	0	0	0	0
193	15	3	2	2012-10-01	2012-10-01	0		1	193	0	1	1	3	0	9	0	0	8	0	0	3	0	1	0	1	1	1	0	0	0	0	0	0	0	0	0	0	0	0	0	0	0	0	0	0	0	0	0	0
194	12	2	1	2012-10-04	2012-10-05	1		1	194	0	1	1	3	0	2	2	0	6	0	1	1	1	0	0	0	1	0	1	0	0	0	0	0	0	0	0	0	0	0	0	0	0	0	0	0	0	0	0	0
195	12	2	2	2012-10-08	2012-10-08	0		1	195	0	1	1	3	0	4	0	7	8	0	1	2	0	0	0	1	1	0	0	0	0	0	0	0	1	0	0	0	0	0	0	0	0	0	0	1	0	0	0	0
196	10	2	2	2012-10-20	2012-10-20	0	0	1	196	0	1	1	3	0	4	0	1	9	0	1	2	0	1	1	1	0	0	0	0	0	0	0	0	0	0	0	0	0	0	0	0	0	0	0	1	0	0	0	0
197	17	3	2	2012-10-30	2012-10-30	0	0	1	197	0	1	2	3	0	4	0	1	2	0	1	1	1	1	0	1	1	0	3	0	0	0	0	0	1	0	0	0	0	0	0	0	0	0	1	0	0	0	0	0
198	17	3	1	2012-11-02	2012-11-02	0	1	2	198	0	5	1	3	0	6	0	0	2	0	1	1	1	1	0	1	1	0	3	0	0	1	0	1	1	1	1	0	1	1	0	0	1	0	0	1	0	0	0	0
199	16	3	2	2012-11-10	2012-11-11	1	1	2	199	0	5	1	1	0	4	0	3	7	0	1	2	0	1	0	1	0	0	0	0	0	0	0	0	0	0	0	0	0	0	0	0	0	0	1	1	0	0	1	0
200	11	2	1	2012-11-14	2012-11-15	1		1	200	0	1	1	3	0	4	0	5	8	1	1	2	0	0	0	0	1	0	0	0	0	0	0	0	0	0	1	0	0	0	0	0	1	0	1	1	0	0	0	0
201	17	3	2	2012-11-15	2012-11-15	0	0	2	201	0	1	1	3	0	10	0	0	9	0	0	3	0	1	0	1	0	0	0	0	0	0	0	0	0	0	0	0	0	0	0	0	0	0	0	0	0	0	0	0
202	16	3	1	2012-11-17	2012-11-18	1		2	202	0	1	1	3	0	8	0	0	7	1	0	3	0	0	0	0	1	1	0	0	0	0	0	0	0	0	0	0	0	0	0	0	0	0	0	0	0	0	0	0
203	9	2	2	2012-12-29	2012-12-29	0	0	1	203	0	1	1	3	0	3	0	0	8	0	1	2	0	1	0	1	0	0	0	0	0	0	0	0	0	0	0	0	0	0	0	0	0	0	1	0	0	0	0	0
204	5	1	1	2012-12-30	2012-12-30	0	0	1	204	1	1	3	1	0	2	6	0	10	0	1	1	4	1	1	1	0	0	0	0	0	0	0	0	0	0	0	0	0	0	0	0	0	0	0	0	0	0	0	0
205	5	1	1	2012-12-30	2012-12-30	0	0	2	205	1	1	3	1	0	2	6	0	10	0	1	1	4	1	1	1	0	0	0	0	0	0	0	0	0	0	0	0	0	0	0	0	0	0	0	0	0	0	0	0
206	8	2	2	2012-12-28	2012-12-31	3	3	1	206	0	1	3	3	0	2	3	0	2	0	1	1	1	0	0	0	0	0	1	0	0	0	0	0	0	0	1	0	1	1	0	0	0	0	0	0	0	0	0	0
207	13	3	1	2013-01-24	2013-01-24	0		1	207	0	4	1	3	0	4	0	5	9	0	1	2	0	0	0	1	1	0	0	0	0	0	0	0	1	0	0	0	0	0	0	0	0	0	1	1	0	0	0	0
208	10	2	2	2013-01-25	2013-01-25	0		1	208	1	5	1	1	0	7	0	0	8	0	0	3	0	0	0	1	1	1	0	0	0	0	0	0	0	0	0	0	0	0	0	0	0	0	0	0	0	0	0	0
209	10	2	2	2013-01-25	2013-01-25	0		2	209	1	5	1	1	0	7	0	0	8	0	0	3	0	0	0	1	1	1	0	0	0	0	0	0	0	0	0	0	0	0	0	0	0	0	0	0	0	0	0	0
210	12	2	2	2013-01-26	2013-01-28	2		2	210	0	1	1	3	0	4	0	6	8	0	1	2	0	0	0	0	0	0	0	0	0	0	0	0	0	0	0	0	0	0	0	0	0	0	0	1	0	0	0	0
211	4	1	1	2013-01-30	2013-01-30	0	1	2	211	0	1	4	3	0	2	7	0	7	0	1	2	0	0	0	1	1	0	0	0	0	0	0	0	0	0	0	0	0	0	0	0	0	0	0	0	0	0	0	0
212	6	1	2	2013-02-11	2013-02-11	0		2	212	0	1	4	3	0	4	0	1	5	0	1	2	0	0	0	1	1	0	0	0	0	0	0	1	1	0	0	0	0	0	0	0	0	0	1	0	1	0	1	0
213	12	2	1	2013-02-18	2013-02-18	0	0	1	213	0	1	1	3	0	2	1	0	0	0	1	1	2	1	0	1	1	0	3	0	4	1	0	0	0	0	0	0	1	0	0	0	0	1	0	0	0	0	0	1
214	17	3	1	2013-02-27	2013-02-28	1		2	214	0	4	1	3	0	4	0	5	7	1	1	2	0	0	0	1	0	0	0	0	0	0	0	0	0	0	0	0	0	0	0	0	1	1	1	1	0	0	0	0
215	14	3	2	2013-03-08	2013-03-08	0	10	1	215	0	1	1	3	0	4	0	6	4	0	1	2	0	0	0	1	1	0	0	0	0	0	0	0	1	1	0	1	0	1	0	0	1	0	1	1	1	0	0	0
216	5	1	2	2013-03-17	2013-03-18	1	1	1	216	0	1	3	3	0	2	2	0	5	0	1	1	1	0	0	0	0	0	1	0	0	0	0	0	0	0	0	0	0	0	0	0	0	0	0	0	0	0	0	0
217	6	1	1	2013-04-14	2013-04-15	1		1	217	0	1	4	3	0	8	0	0	10	0	0	3	0	0	0	0	1	1	0	0	0	0	0	0	0	0	0	0	0	0	0	0	0	0	0	0	0	0	0	0
218	8	2	1	2013-05-02	2013-05-02	0	0	2	218	0	1	1	3	0	4	0	1	9	0	1	2	0	1	1	1	1	0	0	0	0	0	0	0	0	0	0	0	0	0	0	0	0	0	0	0	0	0	0	0
219	3	1	1	2013-05-04	2013-05-04	0		2	219	0	1	4	3	0	3	0	0	10	0	1	2	0	0	0	1	0	0	0	0	0	0	0	0	1	0	0	0	0	0	0	0	0	0	0	0	0	0	0	0
220	7	2	1	2013-05-05	2013-05-05	0	0	2	220	0	1	1	3	0	2	3	0	10	0	1	1	2	0	0	1	1	0	0	0	1	0	0	0	1	0	0	0	0	0	0	0	0	0	0	0	0	0	0	0
221	2.5	1	2	2013-05-08	2013-05-08	0		1	221	0	1	4	3	0	8	0	0	10	0	0	3	0	0	0	0	1	1	0	0	0	0	0	0	0	0	0	0	0	0	0	0	0	0	0	0	0	0	0	0
222	14	3	1	2013-05-08	2013-05-09	1	2	1	222	0	5	1	1	0	5	0	0	1	0	1	1	2	1	1	1	0	0	0	1	4	1	0	1	1	1	0	0	1	0	1	0	1	1	1	0	0	1	1	1
223	15	3	1	2013-05-15	2013-05-16	1	1	2	223	0	1	1	3	0	2	5	0	8	0	1	1	2	0	0	0	1	0	2	0	1	0	0	0	1	0	0	0	1	0	0	0	1	0	1	0	0	0	0	0
224	8	2	2	2013-05-18	2013-05-21	3		1	224	0	1	1	3	0	4	0	2	5	0	1	2	0	0	0	1	1	0	0	0	0	0	0	0	1	0	0	1	0	0	0	0	0	0	0	0	0	0	0	0
225	5	1	2	2013-05-26	2013-05-26	0		2	225	0	1	4	3	0	4	0	2	9	0	1	2	0	1	0	1	1	0	0	0	0	0	0	0	1	0	1	0	0	0	0	0	0	0	0	0	0	0	0	0
226	15	3	1	2013-05-30	2013-05-31	1		1	226	0	1	1	3	0	4	0	1	8	0	1	2	0	0	0	1	1	0	0	0	0	0	0	0	1	0	0	0	0	0	0	0	0	0	0	0	0	0	0	0
227	8	2	1	2013-06-01	2013-06-03	2		1	227	0	4	1	3	0	2	3	0	8	0	1	1	1	0	0	0	1	0	1	0	0	0	0	0	0	0	0	0	0	0	0	0	0	0	0	0	0	0	0	0
228	3	1	2	2013-06-03	2013-06-03	0		2	228	0	1	4	3	0	8	0	0	10	0	0	3	0	0	0	0	1	1	0	0	0	0	0	0	0	0	0	0	0	0	0	0	0	0	0	0	0	0	0	0
229	13	3	1	2013-06-05	2013-06-06	1	1	1	229	0	1	1	3	0	2	8	0	2	1	1	1	1	0	0	1	1	0	1	0	0	1	0	1	1	0	0	0	0	1	0	0	0	1	0	1	0	0	0	0
230	16	3	2	2013-06-24	2013-06-24	0		2	230	0	3	1	3	0	4	0	5	9	0	1	2	0	0	0	0	1	0	0	0	0	0	0	0	1	0	0	0	0	0	0	0	0	0	0	1	0	0	0	0
231	14	3	2	2013-06-25	2013-06-27	2		1	231	0	1	1	3	0	4	0	6	7	0	1	2	0	0	0	0	1	0	0	0	0	0	0	0	1	0	0	0	0	0	0	0	0	0	0	0	0	0	0	0
232	3	1	2	2013-06-27	2013-06-27	0	0	1	232	0	1	4	3	0	2	8	0	10	0	1	1	1	0	0	0	0	0	2	0	0	0	0	0	1	0	0	0	0	0	0	0	0	0	0	0	0	0	0	0
233	10	2	2	2013-07-01	2013-07-02	1		2	233	0	4	1	3	0	4	0	1	9	0	1	2	0	0	0	1	1	0	0	0	0	0	0	0	0	0	0	0	0	0	0	0	0	0	0	1	0	0	0	0
234	8	2	2	2013-07-07	2013-07-08	1	1	1	234	0	1	1	3	0	2	2	0	5	0	1	1	1	0	0	0	0	0	1	0	0	1	0	0	1	0	0	0	1	0	0	0	0	0	0	0	0	0	0	0
235	17	3	1	2013-07-09	2013-07-10	1		2	235	0	1	1	3	0	4	0	2	6	0	1	2	0	0	0	1	1	0	0	0	0	0	0	1	1	0	0	0	0	0	0	0	1	0	0	1	0	0	0	0
236	15	3	1	2013-07-10	2013-07-10	0		2	236	0	4	1	3	0	4	0	5	6	0	1	2	0	0	0	0	1	0	0	0	0	0	0	0	1	0	0	1	0	0	0	0	0	0	0	0	0	0	0	0
237	5	1	2	2013-07-16	2013-07-19	3		1	237	0	1	3	3	0	4	0	1	10	0	1	2	0	0	0	0	1	0	0	0	0	0	1	0	0	0	0	0	0	0	0	0	0	0	0	0	0	0	0	0
238	7	2	2	2013-07-19	2013-07-19	0	1	2	238	0	1	1	3	0	3	0	0	9	0	1	2	0	1	0	1	0	0	0	0	0	0	0	0	0	0	0	0	0	0	0	0	0	0	0	0	0	0	0	0
239	2	1	1	2013-07-20	2013-07-20	0	0	2	239	0	1	4	3	0	2	3	0	10	0	1	2	0	1	0	1	0	0	0	0	0	0	0	0	0	0	0	0	0	0	0	0	0	0	0	0	0	0	0	0
240	17	3	2	2013-07-22	2013-07-22	0	0	1	240	0	1	1	3	0	2	8	0	1	0	1	1	1	0	0	0	1	0	3	0	0	1	0	0	1	0	0	0	1	1	0	0	1	1	1	1	1	0	0	0
241	5	1	2	2013-07-23	2013-07-24	1	1	1	241	0	1	3	3	0	2	2	0	10	0	1	1	1	0	0	0	0	0	1	0	0	1	0	0	0	1	0	0	1	1	0	0	1	0	0	0	0	0	0	0
242	4	1	2	2013-07-31	2013-08-01	1		2	242	0	1	4	3	0	2	2	0	9	0	1	1	1	0	0	0	0	0	2	0	0	0	0	0	0	0	0	0	0	0	0	0	0	0	0	0	0	0	0	0
243	4	1	1	2013-08-11	2013-08-11	0	1	2	243	0	1	4	3	0	2	7	0	10	0	1	2	0	1	1	1	0	0	0	0	0	0	0	0	0	0	0	0	0	0	0	0	0	0	0	0	0	0	0	0
244	14	3	2	2013-08-14	2013-08-15	1		2	244	0	4	1	3	0	4	0	1	7	0	1	2	0	0	0	1	1	0	0	0	0	0	0	0	1	0	0	0	0	0	0	0	0	0	0	0	0	0	0	0
245	1	1	2	2013-08-17	2013-08-17	0	0	2	245	0	1	4	3	0	2	1	0	10	0	1	2	0	1	0	1	0	0	0	0	0	0	0	0	0	0	0	0	0	0	0	0	0	0	0	0	0	0	0	0
246	13	3	1	2013-08-21	2013-08-21	0		2	246	0	4	1	3	0	4	0	5	8	0	1	2	0	0	0	0	1	0	0	0	0	0	0	0	1	0	0	0	0	0	0	0	0	0	0	0	0	0	0	0
247	7	2	1	2013-08-31	2013-08-31	0	1	2	247	0	1	1	3	0	4	0	1	2	0	1	1	1	0	0	0	0	0	3	0	0	1	0	1	1	1	0	0	1	0	1	0	1	1	0	0	0	0	0	0
248	16	3	1	2013-09-07	2013-09-07	0		1	248	0	1	1	3	0	4	0	6	2	1	1	2	0	0	0	0	1	0	0	0	0	0	0	0	1	0	0	0	0	0	0	0	1	0	0	0	0	0	0	0
249	5	1	2	2013-09-11	2013-09-12	1		2	249	0	6	3	3	0	4	0	8	7	0	1	2	0	0	0	1	1	0	0	0	0	0	0	0	1	0	0	0	0	0	0	0	0	0	1	1	1	0	0	0
250	11	2	1	2013-09-18	2013-09-18	0		2	250	0	4	1	3	0	4	0	7	7	0	1	2	0	0	0	0	0	0	0	0	0	0	0	0	1	0	0	0	0	0	0	0	0	0	0	0	0	0	0	0
251	9	2	1	2013-09-20	2013-09-24	4	82	1	251	0	1	1	3	0	2	2	0	8	0	1	1	1	0	0	0	0	0	1	0	0	0	0	0	0	0	0	0	0	1	0	0	0	0	0	0	0	0	0	0
252	1	1	2	2013-09-23	2013-10-02	9	10	1	252	0	1	4	3	0	2	4	0	10	0	1	1	2	0	0	0	1	0	1	0	2	0	0	0	0	0	0	0	0	1	0	0	1	0	0	0	0	1	0	0
253	13	3	2	2013-10-07	2013-10-08	1		2	253	0	5	1	3	0	3	0	5	9	0	1	2	0	0	0	1	0	0	0	0	0	0	0	1	1	0	0	0	0	0	0	0	1	0	1	1	0	0	0	0
254	14	3	2	2013-10-30	2013-11-01	2		2	254	0	4	1	3	0	9	0	0	6	0	1	2	0	0	0	1	1	0	0	0	0	0	0	0	1	0	0	0	0	0	0	0	0	0	1	1	0	0	0	0
255	12	2	1	2013-11-04	2013-11-04	0		1	255	1	5	1	1	0	9	0	0	9	0	0	3	0	0	0	1	1	1	0	0	0	0	0	0	0	0	0	0	0	0	0	0	0	0	0	0	0	0	0	0
256	12	2	1	2013-11-04	2013-11-04	0		2	256	1	5	1	1	0	9	0	0	9	0	0	3	0	0	0	1	1	1	0	0	0	0	0	0	0	0	0	0	0	0	0	0	0	0	0	0	0	0	0	0
257	4	1	2	2013-11-04	2013-11-04	0	0	1	257	0	1	4	3	0	2	6	0	10	0	1	1	1	0	0	0	1	0	3	0	0	0	0	0	0	0	0	0	0	0	0	0	0	0	0	0	0	0	0	0
258	11	2	2	2013-11-03	2013-11-05	2	0	1	258	0	1	1	3	0	4	0	6	8	0	1	2	0	0	0	0	1	0	0	0	0	0	0	0	1	0	0	0	0	0	0	0	0	0	0	0	0	0	0	0
259	14	3	2	2013-11-10	2013-11-11	1	2	1	259	0	1	1	3	0	2	4	0	8	0	1	1	2	0	0	1	1	0	3	0	2	0	0	1	1	0	0	0	0	0	0	0	0	0	1	0	1	1	0	0
260	12	2	1	2013-11-20	2013-11-20	0		1	260	0	2	1	3	0	4	0	8	7	0	1	2	0	0	0	0	1	0	0	0	0	0	0	0	1	0	0	0	0	0	0	0	0	0	0	0	0	0	0	0
261	13	3	2	2013-11-24	2013-11-24	0		1	261	0	5	1	3	0	7	0	0	0	0	1	2	0	1	0	1	0	0	0	0	0	0	0	0	1	0	0	1	0	1	0	0	1	0	0	0	1	0	0	0
262	11	2	1	2013-12-04	2013-12-04	0		1	262	1	5	1	3	0	8	0	0	8	0	0	3	0	0	0	0	1	1	0	0	0	0	0	0	0	0	0	0	0	0	0	0	0	0	0	0	0	0	0	0
263	11	2	1	2013-12-04	2013-12-04	0		2	263	1	5	1	3	0	8	0	0	8	0	0	3	0	0	0	0	1	1	0	0	0	0	0	0	0	0	0	0	0	0	0	0	0	0	0	0	0	0	0	0
264	13	3	2	2013-12-05	2013-12-05	0	0	2	264	0	1	1	3	0	2	2	0	8	0	1	2	0	0	1	1	0	0	0	0	0	0	0	0	0	0	0	0	0	0	0	0	0	0	0	0	0	0	0	0
265	2	1	1	2013-12-20	2013-12-20	0	0	2	265	0	1	4	3	0	3	0	0	10	0	1	2	0	1	0	1	0	0	0	0	0	0	0	0	0	0	0	0	0	0	0	0	0	0	0	0	0	0	0	0
266	14	3	2	2013-12-22	2013-12-22	0	0	2	266	0	5	1	3	0	7	0	0	2	0	1	2	0	1	0	1	1	0	2	0	0	0	0	1	1	0	0	0	0	1	0	0	1	1	1	1	0	0	0	0
267	13	3	2	2013-12-24	2013-12-24	0		1	267	1	5	1	3	0	7	0	0	7	0	1	2	0	1	0	1	1	2	0	0	0	0	0	0	0	0	0	0	0	0	0	0	0	0	0	0	0	0	0	0
268	13	3	2	2013-12-24	2013-12-24	0		2	268	1	5	1	3	0	7	0	0	7	0	1	2	0	1	0	1	1	2	0	0	0	0	0	0	0	0	0	0	0	0	0	0	0	0	0	0	0	0	0	0
																																										0
[truncated: 100 more columns]

## Sheet: Sheet2
Pav., v	Lytis	Gim.data	Amžius traumos dieną	Am.grupes	Gyv. Vieta	Traumos data	Tyrimo data	Laikas tr-tyr	Laikas tr-op	Akis	Abi akys?	Vieta	Prof.grupė	Ketinimai	Alkoholis	Traumos šaltinis	Aštrus daiktas	Bukas daiktas	Visus sužeistos akies	Pastoviai nešioja akinius	Mechaninis sužalojimas	Tipas	Atviras	Vokų žaizdos	Ašarų takų sužalojimas	Sumušimas vokų	Dalinio storio žaizda, erozija	Nudegimas ragenos	Penetruojanti žaizda	Perforuojanti žaizda	IOSV	Rainelės prolapsas	Hipopionas	Iridodializė	Hifema	Vyzdžio įtrūkimas	Trauminė midriazė	Hypertensio	Hipotonija	Katarakta	Dislokacijos	Pseudofakija	Kraujosruva	Iškritimas	Kraujosruva	Paburkimas	Defektas	Atšoka	Gyslainės plyšimas
	1 vyr			1. <7	1 miestas					1 dešinė	0 ne	1. Namai	1. moksleivis	1užpuolimas	0 ne	1 metalo kalimas plaktuku	0 nėra požymio	0nėra požymio	1 0	0. ne	0 ne	1 atviras	0 nėra	0 ne	0 ne	0 ne	0 ne	0 ne	1ragenos	0 nėra	0 nėra	0 ne	0 ne	0 ne	0 ne	0 ne	0 ne	0 ne	0 ne	0 ne	0 ne	0 ne	0 ne	0 ne	0 ne	0 ne	0 ne	0 ne	0 ne
	2 mot			2.7-12	2 kaimas					2 kairė	1 taip	2. Mokykla	2. Studentas	2susižalojo sąmoningai	1 taip	2 aštrus daiktas	1 stiklas/plastikas	1pagalys	2 šviesos jutimas	1. taip	1 taip	2 uždaras	1 penetruojanti	1 taip	1 taip	1 taip	1 taip	1 taip	2odenos	1.ragenos-odenos	1. magn pr.segm	1 taip	1 taip	1 taip	1 taip	1 taip	1 taip	1 taip	1 taip	1 taip	1 taip	1 taip	1 taip	1 taip	1 taip	1 taip	1 taip	1 taip	1 taip
				3. 13-18								3. Sportas	3. Ikimokykl įst.	3susižalojo netyčia		3 kritimas	2 aštrus instrumentas	2akmuo	3 rankos judesiai			3 kita	2 IOSv					2 term	3korneoskleralinė	2odenos-odenos	2. magn užpak.segm
												4. Poilsis	4. Namie			4 bukas daiktas	3 pagalys	3kumštis	4 0,005-0.02				3 perforuojanti						0nėra		3. nemegnt. pr. Segm.
												5. Gatvė				5 šratas, kulka	4 metalo skeveldra	4šampano kamštis	5 0,03-0,09				4plyšimas								4. nemagn. Užpak segm.
												6. Visuom. įstaiga				6 autoįvykis	5 viela	5. sporto inventorius	6 0,1-0,2
																7 fejerverkas	6 dantys/snapas/nagai	6.žaislas	7 0,3-0,4
																8 nudegimas	7 žaislas	7. augalinės kilmės	8 0 5-0,9
																9 sprogimas	8 kita	8. kita	9 1,0
																10 įrankiai lauko darbams			10 netirtas
																11 kita
Ambarška Arnas	1	2000-04-29	8	2	1	2009-01-03	2009-01-03	0	0	2	0	5	1	3	0	7	0	0	10	0	1	1	1	1	0	1	1	0	1	0	0	1	0	1	1	1	0	0	1	1	1	0	1	1	0	0	1	0	0
Šimkelis Gytis	1	1993-09-23	15	3	1	2009-01-06	2009-01-06	0	0	1	0	4	1	3	0	7	0	0	2	0	1	1	2	1	0	1	1	2	1	0	4	0	0	0	1	0	1	0	1	1	0	0	1	0	1	1	0	0	0
Gedžius Karolis	1	1998-08-06	10	2	1	2009-01-12	2009-01-12	0		2	0	5	1	3	0	4	0	8	8	0	1	2	0	0	0	1	1	0	0	0	0	0	0	0	1	0	0	1	0	0	0	0	1	0	1	0	0	0	0
Marauskis Robertas	1	1992-06-15	17	3	2	2010-01-23	2010-01-23	0	0	2	0	4	1	3	0	4	0	1	2	0	1	2	0	0	0	1	1	0	0	0	0	0	0	0	1	0	1	0	0	1	0	0	1	0	0	0	0	0	0
Kleveckas Adas	1	1992-09-01	16	3	1	2009-01-24	2009-01-24	0		2	0	1	1	3	0	4	0	1	7	0	1	2	0	0	0	1	0	0	0	0	0	0	0	0	1	0	0	0	0	0	0	0	0	0	1	1	0	0	0
Raišutis Eigirdas	1	2006-12-06	2	1	1	2009-02-11	2009-02-12	1	1	1	0	1	4	3	0	2	8	0	10	0	1	1	1	0	0	0	0	0	1	0	0	1	0	0	0	0	0	0	0	0	0	0	0	0	0	0	0	0	0
Jarmalavičius Tomas	1	2000-01-28	9	2	1	2009-03-31	2009-03-31	0	1	1	0	4	1	3	0	4	0	1	9	0	1	3	0	1	1	1	0	0	0	0	0	0	0	0	0	0	0	0	0	0	0	0	0	0	0	0	0	0	0
Velykytė Skaistė	2	2005-08-04	3	1	2	2009-04-04	2009-04-04	0	1	2	0	1	4	3	0	2	5	0	10	0	1	1	1	0	0	0	1	0	1	0	0	0	0	0	1	0	0	0	0	0	0	0	0	0	0	0	0	0	0
Kazmikas Aurimas	1	2002-01-02	7	2	2	2009-04-11	2009-04-11	0		2	0	1	1	3	0	3	0	0	7	0	1	2	0	0	0	0	0	0	0	0	0	0	0	0	1	0	0	0	0	0	0	0	0	0	0	0	0	0	0
Pelanytė Ema	2	2000-08-30	8	2	2	2009-04-12	2009-04-15	3		1	0	4	1	3	0	4	0	5	5	0	1	2	0	0	0	1	0	0	0	0	0	0	0	0	1	0	1	0	0	0	0	0	0	0	0	1	0	0	0
Žilius Mindaugas	1	1992-08-18	16	3	2	2009-04-22	2009-04-22	0	0	2	0	1	1	3	0	2	1	0	7	0	1	1	1	0	0	0	1	0	1	0	0	0	0	0	0	0	0	0	0	0	0	0	0	0	0	0	0	0	0
Telšinskas Karolis	1	1996-09-18	12	2	1	2009-05-05	2009-05-07	2	3	2	0	2	1	3	0	1	0	0	4	0	1	1	2	0	0	0	0	0	1	0	2	0	0	0	0	0	0	0	0	1	0	0	0	0	0	0	0	0	0
Vilardas Tauras	1	2003-01-16	6	1	1	2009-05-08	2009-05-09	1		1	0	5	3	1	0	5	0	0	6	0	1	2	0	0	0	0	1	0	0	0	0	0	0	0	1	0	0	0	0	0	0	0	1	0	0	1	0	0	0
Glazauskas Rimvydas	1	2001-01-01	8	2	2	2009-05-10	2009-05-10	0		1	0	4	1	3	0	4	0	1	5	0	1	2	0	0	0	1	1	0	0	0	0	0	0	1	0	1	1	1	0	0	1	0	0	0	0	1	0	0	0
Nomeika Lukas	1	1996-05-10	14	3	2	2010-05-12	2010-05-13	1	1	2	0	5	1	3	0	2	3	0	8	0	1	1	1	0	0	1	1	0	1	0	0	0	0	0	0	0	0	0	0	0	0	0	0	0	0	0	0	0	0
Klimas Mantas	1	1998-01-06	11	2	1	2009-05-13	2009-05-13	0	0	1	0	4	1	3	0	2	1	0	6	1	1	1	1	1	0	1	1	0	1	0	0	0	0	0	0	0	0	0	0	0	0	0	0	0	0	0	0	0	0
Adamavičiūtė Gustė	2	2003-05-14	6	1	1	2009-05-14	2009-05-14	0		2	0	1	4	3	0	4	0	4	8	0	1	2	0	0	0	0	0	0	0	0	0	0	0	0	1	0	0	0	0	0	0	0	0	0	0	0	0	0	0
Girgždys Andrius	1	2002-02-02	7	2	1	2009-05-30	2009-05-30	0	1	2	0	4	1	3	0	4	0	1	3	0	1	1	1	0	0	0	0	0	1	0	0	1	0	1	1	0	0	0	0	1	0	0	1	1	0	0	1	0	0
Ivkovas Erlendas	1	1999-04-21	10	2	1	2009-06-01	2009-06-02	1		1	0	1	1	3	0	4	0	1	5	0	1	2	0	1	0	1	1	0	0	0	0	0	0	0	0	0	0	0	0	0	0	0	0	0	0	0	0	0	0
Kavaliauskas Lukas	1	2001-12-24	8	2	1	2009-06-12	2009-06-12	0	1	2	0	4	1	3	0	2	2	0	2	0	1	1	1	0	0	1	0	0	1	0	0	1	1	0	0	0	0	0	0	1	0	0	1	0	0	0	0	0	0
Vaičiūnas Lukas	1	2005-04-19	4	1	2	2009-06-13	2009-06-13	0	1	1	0	1	3	1	0	2	6	0	10	0	1	3	0	1	0	1	0	0	0	0	0	0	0	0	0	0	0	0	0	0	0	0	0	0	0	0	0	0	0
Žukauskas Dalius	1	1997-11-24	11	2	1	2009-06-25	2009-06-25	0		1	0	4	1	3	0	2	0	7	8	0	1	2	0	0	0	0	1	0	0	0	0	0	0	0	1	0	1	1	0	0	0	0	0	0	0	1	0	0	0
Kasparaitis Tomas	1	1994-08-18	15	3	1	2009-06-25	2009-06-27	2		2	0	5	1	1	0	4	0	3	7	0	1	2	0	1	0	1	0	0	0	0	0	0	0	0	1	0	0	0	0	0	0	0	0	0	0	0	0	0	0
Žiurkutė Ineta	2	2002-05-09	7	2	1	2009-06-29	2009-06-29	0	0	1	0	1	1	1	0	2	6	0	9	0	1	3	0	1	1	1	0	0	0	0	0	0	0	0	0	0	0	0	0	0	0	0	0	0	0	0	0	0	0
Žurauskas Simanas	1	1996-07-21	13	3	1	2009-07-01	2009-07-01	0		2	0	4	1	3	0	4	0	1	9	0	1	2	0	1	0	1	0	0	0	0	0	0	0	0	0	0	0	0	0	0	0	0	0	0	1	1	0	0	0
Akucevičius Ignas	1	2000-08-12	8	2	1	2009-07-15	2009-07-15	0		2	0	4	1	3	0	4	0	7	3	0	1	2	0	0	0	0	1	0	0	0	0	0	0	0	1	0	0	0	0	0	0	0	0	0	1	1	0	0	0
Dabašinskas Enrikas	1	2004-11-19	4	1	1	2009-07-16	2009-07-16	0		1	0	1	4	3	0	4	0	8	10	0	1	2	0	0	0	0	1	0	0	0	0	0	0	0	1	0	0	1	0	1	0	0	0	0	0	0	0	0	0
Laikūnas Edmundas	1	1999-11-16	9	2	1	2009-07-22	2009-07-22	0	0	2	0	1	1	3	0	2	5	0	2	0	1	1	1	0	0	0	0	0	1	0	0	0	0	0	0	0	0	0	0	1	0	0	0	0	0	0	0	0	0
Lisauskaitė Samanta	2	2002-08-07	6	1	1	2009-07-31	2009-07-31	0		1	0	1	4	3	0	4	0	1	5	0	1	2	0	0	0	0	1	0	0	0	0	0	0	0	0	0	0	0	0	0	0	0	0	0	0	0	0	0	0
Kainauskas Karolis	1	1993-01-01	16	3	2	2009-07-31	2009-07-31	0		2	0	4	1	3	0	4	0	5	6	0	1	2	0	0	0	1	1	0	0	0	0	0	0	0	1	0	0	0	0	0	0	0	0	0	0	0	0	0	0
Želionis Kasparas	1	2003-12-10	6	1	1	2009-08-01	2009-08-01	0		2	0	5	4	3	0	4	0	8	7	0	1	2	0	0	0	0	1	0	0	0	0	0	0	0	0	0	0	0	0	0	0	0	0	0	0	0	0	0	0
Afiranaitis Paulius	1	1992-10-16	17	3	2	2009-08-02	2009-08-03	1		1	0	1	1	3	0	4	0	1	6	0	1	2	0	0	0	1	1	0	0	0	0	0	0	0	1	0	1	1	0	0	0	0	1	0	1	1	0	0	0
Žižytė Adelė Agata	2	2002-02-04	7	2	1	2009-08-05	2009-08-05	0	0	1	0	1	1	3	0	2	5	0	2	0	1	1	1	0	0	0	0	0	1	0	0	1	0	0	1	0	1	0	0	1	0	0	0	0	0	0	0	0	0
Balcisčius Arminas	1	1992-01-01	17	3	1	2009-08-07	2009-08-07	0		1	0	5	1	3	0	4	0	3	5	0	1	2	0	0	0	1	0	0	0	0	0	0	0	0	1	0	0	0	0	0	0	0	0	0	0	1	0	0	0
Mauriūtė Evelina	2	2001-12-14	8	2	1	2009-08-07	2009-08-08	1		1	0	1	1	3	0	2	7	0	2	0	1	2	0	0	0	1	0	0	0	0	0	0	0	0	1	0	0	0	0	0	0	0	0	0	0	0	0	0	0
Garnytė Laura	2	2000-07-05	9	2	2	2009-08-09	2009-08-09	0	0	1	0	1	1	3	0	2	6	0	9	0	1	3	0	1	1	1	0	0	0	0	0	0	0	0	0	0	0	0	0	0	0	0	0	0	0	0	0	0	0
Drąsutis Linas	1	2001-08-03	8	2	1	2009-08-10	2009-08-11	1	1	2	0	4	1	3	0	4	0	1	2	0	1	1	1	0	0	1	0	0	1	0	0	1	0	0	1	0	0	0	0	1	0	0	1	1	0	0	1	0	0
Jančauskas Deivydas	1	1997-04-11	12	2	1	2009-08-17	2009-08-18	1	2	2	0	1	1	3	0	2	2	0	5	0	1	1	1	0	0	0	0	0	1	0	0	1	0	0	0	0	0	0	0	0	0	0	0	0	0	0	0	0	0
Palskis Rokas	1	2005-02-18	4	1	2	2009-08-19	2009-08-19	0	0	1	0	4	3	3	0	4	0	2	10	0	1	1	2	0	0	1	0	0	1	0	4	1	0	1	1	0	0	0	1	0	0	0	1	0	0	0	0	0	0
Karlonas Matas	1	2007-03-31	2	1	1	2009-08-17	2009-08-24	7	9	1	0	1	4	3	0	2	2	0	10	0	1	1	1	0	0	1	0	0	1	0	0	1	0	0	0	0	0	0	0	1	0	0	0	0	0	0	0	0	0
Balsys Justas	1	1999-04-13	10	2	2	2009-08-30	2009-09-01	2		2	0	5	1	3	0	4	0	8	8	0	1	2	0	0	0	0	0	0	0	0	0	0	0	0	1	0	0	0	0	0	0	0	0	0	0	1	0	0	0
Sudeikis Dominykas	1	2008-09-03	1	1	2	2009-09-01	2009-09-01	0	3	1	0	1	4	3	0	2	8	0	10	0	1	1	1	0	0	1	1	0	2	0	0	0	0	0	0	0	0	0	0	0	0	0	0	0	0	0	0	0	0
Čepukas Kasparas	1	2004-06-28	5	1	1	2009-09-09	2009-09-10	1		2	0	1	4	3	0	4	8	0	9	0	1	2	0	0	0	1	0	0	0	0	0	0	0	0	1	0	0	0	1	0	0	0	0	0	0	0	0	0	0
Jankauskas Dominykas	1	2000-06-16	9	2	1	2009-09-06	2009-09-06	0		2	0	1	1	3	0	4	0	8	4	0	1	2	0	0	0	0	1	0	0	0	0	0	0	0	1	0	0	0	0	0	0	0	0	0	0	1	0	0	0
Bartkus Tomas	1	2003-109-07	6	1	1	2009-09-17	2009-09-17	0		2	0	4	3	3	0	4	0	6	6	0	1	2	0	0	0	0	1	0	0	0	0	0	0	0	1	0	0	0	0	0	0	0	0	0	0	0	0	0	0
Dulskis Eimantas	1	2005-05-30	4	1	1	2009-09-19	2009-09-21	2		2	0	5	4	3	0	4	0	8	8	0	1	2	0	0	0	0	0	0	0	0	0	0	0	0	1	0	0	0	0	0	0	0	0	0	1	1	0	0	0
Vaiskūnas Paulius	1	1992-11-11	16	3	1	2009-09-23	2009-09-24	1		1	0	4	1	3	0	4	0	1	6	0	1	2	0	0	0	1	0	0	0	0	0	0	0	0	1	0	0	0	0	0	0	0	0	0	0	0	0	0	0
Starkauskas Domantas	1	1998-01-30	11	2	1	2009-09-28	2009-09-28	0		2	0	4	1	3	0	4	0	1	8	0	1	2	0	0	0	0	1	0	0	0	0	0	0	0	1	0	0	0	0	0	0	0	0	0	0	0	0	0	0
Sarapinas Artūras	1	1994-01-01	15	3	1	2009-10-01	2009-10-01	0		2	0	3	1	3	0	4	0	5	8	0	1	2	0	0	0	1	0	0	0	0	0	0	0	0	1	0	0	0	0	0	0	0	0	0	0	1	0	0	0
Mikalauskas Henrikas	1	2003-01-16	6	1	2	2009-10-26	2009-10-27	1		1	0	1	1	3	0	4	0	6	9	0	1	2	0	0	0	0	0	0	0	0	0	0	0	0	1	0	0	0	0	0	0	0	0	0	0	1	0	0	0
Mineika Aivaras	1	1995-06-13	14	3	1	2009-10-31	2009-10-31	0		1	0	4	1	3	0	4	0	8	7	1	1	2	0	0	0	0	0	0	0	0	0	0	0	0	1	0	0	0	0	0	0	0	0	0	0	0	0	0	0
Virganavičius Paulius	1	2003-08-02	6	1	1	2009-11-01	2009-11-01	0	0	2	0	1	3	3	0	2	7	0	2	0	1	1	1	0	0	0	0	0	1	0	0	0	0	0	0	0	0	0	0	1	0	0	0	0	0	0	0	0	0
Čepurna Beržas	1	2002-12-14	7	2	1	2009-11-11	2009-11-11	0	1	2	0	3	1	3	0	3	0	0	9	0	1	3	0	1	1	1	0	0	0	0	0	0	0	0	0	0	0	0	0	0	0	0	0	0	0	0	0	0	0
Šarauskaitė Gabrielė	2	1997-10-22	12	2	1	2009-12-22	2009-12-22	0		1	0	1	1	3	0	4	0	8	6	0	1	2	0	0	0	1	1	0	0	0	0	0	0	0	1	0	0	0	0	0	0	0	0	0	0	0	0	0	0
Vanagaitė Nerilė	2	2006-01-22	3	1	2	2010-01-17	2010-01-18	1	1	2	0	1	4	3	0	2	2	0	2	0	1	1	1	0	0	0	1	0	1	0	0	1	0	0	1	0	0	0	0	0	0	0	0	0	0	0	0	0	0
Murauskas Dainoras	1	2000-07-26	9	2	1	2010-01-26	2010-01-26	0	6	2	0	1	1	3	0	3	0	0	2	0	1	2	0	0	0	0	1	0	0	0	0	0	0	0	1	0	0	1	0	1	0	0	1	0	0	0	0	0	0
Štabokas Simonas	1	1998-04-28	12	2	2	2010-02-22	2010-02-25	3		1	0	4	1	3	0	6	0	1	8	0	1	2	0	0	0	1	1	0	0	0	0	0	0	0	1	0	0	0	0	0	0	0	0	0	0	1	0	0	0
Kondratavičius Dovydas	1	1999-03-04	10	2	1	2010-02-28	2010-02-28	0	1	1	0	5	1	3	0	9	0	0	0	0	1	1	2	0	0	1	1	0	2	0	2	0	0	0	1	0	1	0	0	0	0	0	0	0	0	0	0	0	0
Rimkus Arnoldas	1	1992-10-17	17	3	1	2010-03-05	2010-03-05	0		1	0	4	1	3	0	3	0	0	7	0	1	2	0	0	0	1	1	0	0	0	0	0	0	0	1	0	0	0	0	0	0	0	0	0	0	0	0	0	0
Bočius Nedas	1	2004-11-23	5	1	1	2010-03-27	2010-03-29	2	3	2	0	1	4	3	0	2	3	0	3	0	1	1	1	1	0	1	1	0	2	0	0	0	0	0	1	0	1	0	0	0	0	0	0	0	0	1	0	0	1
Burkas Donatas	1	1992-05-01	17	3	1	2010-03-29	2010-03-30	1	0	2	0	5	1	3	0	4	0	3	6	0	1	2	0	1	0	1	1	0	0	0	0	0	0	0	1	0	0	0	0	0	0	0	0	0	0	0	0	0	0
Dauparaitė Monika	2	1999-03-15	11	2	2	2010-03-30	2010-03-31	1		2	0	4	1	3	0	2	2	0	1	0	1	2	0	1	0	1	0	0	0	0	0	0	0	0	0	0	0	0	0	0	0	0	0	0	1	0	0	0	0
Stanislovaitis Andrius	1	1997-07-29	12	2	2	2010-04-04	2010-04-04	0		1	0	4	1	3	0	2	2	0	4	0	1	2	0	0	0	1	1	0	0	0	0	0	0	0	1	0	1	1	0	0	0	0	0	0	0	0	0	0	0
Lavickas Ugnius	1	2003-06-21	6	1	2	2010-04-06	2010-04-07	1	1	1	0	1	4	3	0	2	2	0	6	0	1	1	1	0	0	0	1	0	1	0	0	1	0	0	0	0	0	0	0	0	0	0	0	0	0	0	0	0	0
Lygnugaris Martynas	1	1997-03-26	13	3	1	2010-04-23	2010-04-23	0	3	2	0	2	1	1	0	4	0	3	4	0	1	2	0	1	0	1	0	0	0	0	0	0	0	0	0	0	0	0	0	0	0	0	1	0	1	1	1	0	1
Aleknavičius Domas	1	2007-12-24	2	1	2	2010-06-06	2010-06-07	1	1	2	0	1	4	3	0	2	1	0	10	0	1	1	1	0	0	0	0	0	1	0	0	1	0	0	0	1	0	0	0	0	0	0	0	0	0	0	0	0	0
Kanonis Tomas	1	1992-09-01	17	3	1	2010-06-16	2010-06-18	2		2	0	1	1	3	0	4	0	2	5	0	1	2	0	0	0	1	0	0	0	0	0	0	0	0	0	0	0	0	0	0	0	0	0	0	1	1	0	0	0
Stankevičius Tadas	1	1997-02-28	13	3	1	2010-06-25	2010-06-29	4	4	1	0	1	1	3	0	2	2	0	9	0	1	1	1	0	0	0	1	0	2	0	0	0	0	0	0	0	0	0	0	0	0	0	0	0	0	0	0	0	0
Aleksandravičius Linas	1	1997-06-04	13	3	1	2010-06-26	2010-06-26	0	0	2	0	1	1	3	0	1	0	0	5	0	1	1	1	1	0	1	0	0	1	0	0	1	0	0	0	0	0	0	0	0	0	0	1	0	1	1	0	0	0
Uluozas Lukas	1	1996-04-23	14	3	2	2010-07-08	2010-07-09	1		2	0	2	1	3	0	3	0	0	6	0	1	2	0	0	0	1	0	0	0	0	0	0	0	0	1	0	0	0	0	0	0	0	0	0	0	0	0	0	0
Banevičius Saulius	1	1996-03-20	14	3	1	2010-07-19	2010-07-19	0		1	0	1	1	3	0	4	0	7	6	0	1	2	0	0	0	0	1	0	0	0	0	0	0	0	1	0	0	0	0	0	0	0	0	0	0	0	0	0	0
Tirlikaitė Auksė	2	2009-01-25	1	1	1	2010-07-20	2010-07-20	0	0	2	0	1	4	3	0	2	6	0	10	0	1	3	0	1	0	1	0	0	0	0	0	0	0	0	0	0	0	0	0	0	0	0	0	0	0	0	0	0	0
Zubrickas Tomas	1	1992-08-01	17	3	1	2010-07-20	2010-07-20	0	0	1	0	4	1	3	0	2	1	0	4	0	1	1	1	0	0	0	0	0	3	0	0	1	0	0	1	0	0	0	0	0	0	0	0	0	0	1	0	0	0
Vosylius Nojus	1	2008-04-18	2	1	1	2010-08-10	2010-08-12	2		2	0	1	4	3	0	2	6	0	10	0	1	3	0	1	0	1	0	0	0	0	0	0	0	0	0	0	0	0	0	0	0	0	0	0	0	0	0	0	0
Petraška Benediktas	1	2005-08-02	5	1	1	2010-08-13	2010-08-13	0	0	2	0	1	3	1	0	2	6	0	8	0	1	3	0	1	1	1	0	0	0	0	0	0	0	0	0	0	0	0	0	0	0	0	0	0	0	0	0	0	0
Kasparavičius Tomas	1	2007-08-17	2	1	2	2010-08-13	2010-08-13	0	0	2	0	1	4	3	0	3	0	0	10	0	1	1	1	1	0	1	1	0	2	0	0	0	0	0	0	0	0	0	0	0	0	0	0	0	0	0	0	0	0
Dirginčiūtė Silvija	2	1998-09-05	11	2	1	2010-08-25	2010-08-26	1		2	0	1	1	1	0	2	6	0	9	0	1	3	0	1	0	1	0	0	0	0	0	0	0	0	0	0	0	0	0	0	0	0	0	0	0	0	0	0	0
Intas Vaidas	1	1996-07-20	14	3	2	2010-08-28	2010-08-30	2		2	0	4	1	3	0	4	0	3	6	0	1	2	0	0	0	0	0	0	0	0	0	0	0	0	1	0	1	1	0	1	1	0	0	0	1	1	0	0	0
Meižys Vladas	1	1999-03-13	11	2	2	2010-08-30	2010-08-30	0	0	2	0	1	1	3	0	2	3	0	2	0	1	1	1	0	0	0	1	0	1	0	0	0	0	0	0	0	0	0	0	1	0	0	0	0	0	0	0	0	0
Vitkauskas Arnas	1	2004-09-14	5	1	2	2010-09-01	2010-09-01	0	3	1	0	5	4	3	0	4	0	1	10	1	1	2	0	1	0	1	1	0	0	0	0	0	0	0	0	0	0	0	0	0	0	0	0	0	0	0	0	0	0
Medekša Erikas	1	1999-07-30	11	2	1	2010-09-01	2010-09-01	0		2	0	1	1	3	0	4	0	6	3	0	1	2	0	0	0	0	1	0	0	0	0	0	0	0	1	0	0	0	0	0	0	0	0	0	0	0	0	0	0
Vitkevičius Tomas	1	2003-07-19	7	2	1	2010-09-11	2010-09-12	1		2	0	5	1	3	0	4	0	8	6	0	1	2	0	0	0	1	1	0	0	0	0	0	0	0	1	0	1	0	0	0	0	0	0	0	0	0	0	0	0
Urbonas Dovydas	1	2006-12-13	3	1	2	2010-09-22	2010-09-22	0	0	1	0	1	4	3	0	2	2	0	10	0	1	1	1	0	0	0	0	0	1	0	0	1	0	0	0	0	0	0	0	1	0	0	0	1	0	0	0	0	0
Misonas Tadas	1	1995-01-01	14	3	2	2010-09-24	2010-09-24	0		1	0	1	1	3	0	4	0	8	7	0	1	2	0	0	0	0	0	0	0	0	0	0	0	0	1	0	0	0	0	0	0	0	0	0	0	0	0	0	0
Žekevičius Rytis	1	1998-05-25	12	2	1	2010-09-26	2010-09-26	0		1	0	4	1	3	0	4	0	2	2	1	1	2	0	0	0	1	1	0	0	0	0	0	0	0	1	0	1	1	0	0	0	0	0	0	0	0	0	0	0
Dringelis Matas	1	2001-07-28	9	2	2	2010-09-26	2010-09-27	1	2	1	0	2	1	3	0	2	1	0	8	0	1	1	2	0	0	0	1	0	1	0	3	0	0	0	0	0	0	0	0	0	0	0	0	0	0	0	0	0	0
Beleckas Dairūnas	1	1998-10-27	11	2	1	2010-09-30	2010-10-13	14	16	2	0	1	1	3	0	1	4	0	7	0	1	1	2	0	0	0	0	0	1	0	2	0	0	0	0	0	0	0	0	1	0	0	0	0	1	1	0	0	0
Radzevičius Evaldas	1	1996-04-06	14	3	1	2010-10-05	2010-10-05	0		1	0	1	1	3	0	3	0	0	7	0	1	2	0	0	0	1	0	0	0	0	0	0	0	0	1	0	0	0	0	0	0	0	0	0	0	0	0	0	0
Šimkevičiūtė Gabrielė	1	2009-07-11	1	1	1	2010-10-06	2010-10-06	0	0	1	0	1	4	3	0	3	0	0	10	0	1	2	0	1	0	1	1	0	0	0	0	0	0	0	0	0	0	0	0	0	0	0	0	0	0	0	0	0	0
Kemeraitis Audrius	1	1994-03-08	16	3	1	2010-10-17	2010-10-17	0	0	1	0	4	1	3	0	2	5	0	3	0	1	1	2	0	0	0	0	0	3	0	2	1	0	0	1	0	0	0	0	1	0	0	1	1	0	0	0	0	0
Deksnys Mantas	1	1996-04-19	14	3	1	2010-11-10	2010-11-10	0	0	2	0	1	1	3	0	3	0	0	7	0	1	2	0	1	0	1	0	0	0	0	0	0	0	0	1	0	0	0	0	0	0	0	0	0	0	0	0	0	0
Šakalys Tadas	1	2007-05-14	3	1	1	2010-11-27	2010-11-27	0		2	0	1	4	3	0	2	2	0	10	0	1	2	0	0	0	0	1	0	0	0	0	0	0	0	0	0	0	0	0	0	0	0	0	0	0	0	0	0	0
Mickonytė Miglė Aurė	2	1996-07-19	14	3	1	2010-12-20	2010-12-20	0	0	1	0	1	1	1	0	2	6	0	9	0	1	3	0	1	1	1	0	0	0	0	0	0	0	0	0	0	0	0	0	0	0	0	0	0	0	0	0	0	0
Žičkus Marius	1	1993-02-05	17	3	1	2011-01-01	2011-01-01	0		2	0	1	1	3	0	4	0	8	8	0	1	2	0	0	0	0	0	0	0	0	0	0	0	0	1	0	0	0	0	0	0	0	0	0	0	0	0	0	0
Valaitis Vilius	1	2001-07-11	9	2	2	2011-01-15	2011-01-15	0		2	0	5	1	3	0	7	0	0	2	0	1	2	0	0	0	1	1	0	0	0	0	0	0	0	1	0	1	1	0	0	0	0	0	0	1	1	0	0	0
Stabingaitė Viktorija	2	1993-06-22	17	3	1	2011-02-09	2011-02-10	1		2	0	4	1	3	0	5	4	0	9	0	1	2	0	1	0	1	0	0	0	0	0	0	0	0	0	0	0	0	0	0	0	0	1	0	1	1	0	0	0
Tautvydas Poška	1	2000-01-02	11	2	2	2011-03-08	2011-03-08	0		2	0	2	1	3	0	4	0	1	2	1	1	2	0	0	0	0	1	0	0	0	0	0	0	0	1	0	1	0	0	0	1	0	1	1	0	0	0	0	1
Simas Daškevičius	1	2004-03-16	7	2	2	2011-04-16	2011-04-17	1	1	1	0	1	3	3	0	2	2	0	0	0	1	1	3	0	0	0	0	0	0	1	0	1	0	1	1	1	0	0	1	1	0	0	0	0	0	0	0	0	0
Vaičiulytė Aidena	2	2001-04-06	10	2	1	2011-04-21	2011-04-22	1	2	2	0	1	1	3	0	2	6	0	3	0	1	1	1	1	0	0	1	0	1	0	0	0	1	0	0	0	0	0	0	1	0	0	0	0	0	0	0	0	0
Paulauskas Artūras	1	2005-02-17	6	1	1	2011-04-24	2011-04-24	0	0	1	0	1	3	3	0	4	0	2	7	0	1	1	1	1	0	1	1	0	1	0	0	0	0	0	0	0	0	0	0	0	0	0	0	0	0	0	0	0	0
Pocius Šarūnas	1	1995-03-21	16	3	1	2011-04-24	2011-04-25	1		2	0	5	1	3	0	4	0	2	2	0	1	2	0	0	0	0	1	0	0	0	0	0	0	1	1	0	1	0	1	0	0	0	0	0	0	0	1	0	0
Putramentas Artūras	1	1997-07-23	13	3	2	2011-04-28	2011-04-28	0		1	0	2	1	3	0	4	0	5	7	0	1	2	0	0	0	0	0	0	0	0	0	0	0	0	1	0	0	0	0	0	0	0	0	0	0	1	1	0	0
Remeika Matas	1	1999-09-09	11	2	1	2011-05-06	2011-05-06	0	3	2	0	2	1	3	0	4	0	1	6	1	1	2	0	1	0	1	1	0	1	0	0	0	0	0	1	0	0	1	0	0	0	0	0	0	0	0	0	0	0
Lukoševičius Edgaras	1	2005-03-06	3	1	1	2011-05-15	2011-05-17	2		1	0	5	4	3	0	4	0	6	5	0	1	2	0	0	0	0	1	0	0	0	0	0	0	1	1	0	0	0	0	0	0	0	0	0	0	0	0	0	0
Gružauskaitė Urtė	2	2008-01-17	3	1	2	2011-06-05	2011-06-06	1	2	1	0	1	4	3	0	3	1	0	10	0	1	1	1	1	0	1	0	0	3	0	0	1	0	0	0	1	0	0	1	0	0	0	0	0	0	0	0	0	0
Liveta Anismenkaitė	2	1999-02-13	12	2	2	2011-06-07	2011-06-07	0	0	2	0	1	1	3	0	4	0	4	3	0	1	2	0	0	0	1	0	0	0	0	0	0	0	0	1	0	0	0	1	0	0	0	1	0	0	1	1	0	0
Medišauskas Saulius	1	1998-01-17	13	3	1	2011-06-15	2011-06-15	0		1	0	1	1	3	0	4	0	1	2	0	1	2	0	0	0	0	0	0	0	0	0	0	0	0	1	0	1	0	1	0	0	0	1	0	0	0	0	0	0
Lukas Naudžiūnas	1	2001-10-17	9	2	1	2011-06-18	2011-06-18	0		1	0	1	1	3	0	5	0	8	6	0	1	2	0	0	0	0	0	0	0	0	0	0	0	0	1	0	0	0	0	0	0	0	0	0	0	0	0	0	0
Vakalas Aldas	1	1999-01-23	12	2	2	2011-07-07	2011-07-08	1		1	0	1	1	3	0	11	0	5	8	0	1	2	0	1	0	1	0	0	0	0	0	0	0	0	1	0	0	0	0	0	0	0	0	0	1	1	0	0	0
Kavaliauskas Nojus	1	2009-02-09	2	1	2	2011-07-10	2011-07-10	0	1	1	0	1	4	1	0	2	6	0	10	0	1	2	0	1	0	1	0	0	0	0	0	0	0	0	0	0	0	1	0	0	0	0	0	0	0	0	0	0	0
Vinciūnas Erikas	1	1994-03-07	17	3	1	2011-07-17	2011-07-19	2		1	0	4	1	3	0	4	0	2	6	0	1	2	0	0	0	1	0	0	0	0	0	0	0	0	1	0	0	0	0	0	0	0	0	0	0	0	0	0	0
Mantas Kazlauskas	1	1999-02-22	12	2	1	2011-07-19	2011-07-19	0		2	0	1	1	3	0	4	0	8	5	0	1	2	0	0	0	1	0	0	0	0	0	0	0	0	1	0	1	0	0	0	0	0	0	0	0	0	0	0	0
Bendoraitis Eiminas	1	2005-06-29	6	1	1	2011-07-24	2011-07-24	0	9	2	0	1	3	3	0	5	4	0	2	0	1	1	2	1	0	1	1	0	1	0	0	0	0	0	0	0	0	0	0	0	0	0	0	0	0	0	0	0	0
Perkumaitė Aida	2	1997-12-28	13	3	2	2011-08-04	2011-08-04	0		1	0	5	1	3	0	4	0	2	6	0	1	2	0	0	0	0	1	0	0	0	0	0	0	0	1	0	0	1	0	0	0	0	0	0	1	1	0	0	0
Venslovaitis Lukas	1	1999-03-07	12	2	1	2011-08-07	2011-08-07	0		1	0	1	1	3	0	4	0	7	3	0	1	2	0	0	0	0	1	0	0	0	0	0	0	0	1	0	1	0	0	0	0	0	0	0	0	0	0	0	0
Slabovas Aurimas	1	2002-04-10	9	2	1	2011-08-19	2011-08-20	1		1	0	1	4	3	0	4	0	6	5	0	1	2	0	0	0	1	1	0	0	0	0	0	0	0	1	0	0	0	0	0	0	0	0	0	0	0	0	0	0
Remeika Edvardas	1	1995-09-13	15	3	2	2011-08-19	2011-08-20	1		2	0	1	1	3	0	4	0	2	7	0	1	2	0	0	0	0	1	0	0	0	0	0	0	0	1	0	0	0	0	0	0	0	0	0	0	0	1	0	0
Vladas Meižys	1	1999-03-17	12	2	2	2011-08-30	2011-08-30	0	0	2	0	1	1	3	0	4	0	1	2	0	1	2	0	0	0	1	1	0	1	0	0	0	0	0	0	0	0	0	0	1	0	0	0	0	0	0	0	0	0
Aleksandravičius Boris	1	1996-03-23	15	3	1	2011-09-11	2011-09-11	0	0	2	0	1	1	3	0	2	2	0	2	0	1	1	1	0	0	0	1	0	3	0	0	1	0	0	1	0	0	1	0	1	0	0	1	0	1	0	0	0	0
Bilinskas Kasparas	1	2007-11-02	3	1	1	2011-09-14	2011-09-14	0		2	0	1	3	3	0	2	6	0	10	0	1	1	1	0	0	0	1	0	1	0	0	0	0	0	0	0	0	0	0	0	0	0	0	0	0	0	0	0	0
Mačiulaitis Julius	1	1998-09-15	13	3	2	2011-09-22	2011-09-22	0		1	0	2	1	3	0	4	0	8	9	0	1	2	0	1	0	1	1	0	0	0	0	0	0	0	1	0	0	0	0	0	0	0	0	0	0	0	0	0	0
Andriulevičiūtė Gabija	2	2004-01-19	7	2	1	2011-09-22	2011-09-23	1		2	0	1	1	3	0	4	0	7	9	0	1	2	0	0	0	0	0	0	0	0	0	0	0	0	1	0	0	0	0	0	0	0	0	0	0	0	0	0	0
Šaltys Vilius	1	1998-10-31	12	2	2	2011-10-12	2011-10-12	0		2	0	2	1	3	0	4	0	7	8	0	1	2	0	0	0	0	0	0	0	0	0	0	0	0	1	0	0	0	0	0	0	0	0	0	0	0	0	0	0
Samauskas Algirdas	1	1994-04-19	17	3	1	2011-12-27	2011-12-28	1	1	1	0	5	1	1	0	2	1	0	4	1	1	1	1	1	0	1	0	0	1	0	0	1	0	0	0	0	0	0	0	1	0	0	0	0	0	0	0	0	0
Leškys Mantvydas	1	2004-11-23	8	2	1	2012-01-01	2012-01-01	0		2	0	5	3	3	0	7	0	0	5	0	1	2	0	1	0	1	1	0	0	0	0	0	0	0	1	0	0	0	0	0	0	0	0	0	0	0	0	0	0
Majauskas Giedrius	1	1998-11-16	13	3	1	2012-01-01	2012-01-03	2		1	0	5	1	3	0	7	0	0	3	1	1	2	0	0	0	1	0	0	0	0	0	0	0	0	1	0	0	1	0	0	0	0	0	0	0	0	0	0	0
Valickis Aurimas	1	2005-02-07	6	1	1	2012-01-04	2012-01-05	1	2	1	0	1	3	3	0	2	7	0	8	0	1	1	1	0	0	0	0	0	1	0	0	1	0	0	1	0	0	0	0	1	0	0	0	0	0	0	0	0	0
Eimantas Tijūnaitis	1	2003-10-23	8	2	2	2012-01-17	2012-01-19	2		2	0	1	1	3	0	4	0	8	8	0	1	2	0	1	0	1	1	0	0	0	0	0	0	0	1	0	0	0	0	0	0	0	0	0	0	0	0	0	0
Gedgaudas Deimantas	1	1997-11-08	12	2	2	2012-01-18	2012-01-19	1	5	1	0	3	1	3	0	4	0	5	5	1	1	2	0	0	0	0	0	0	0	0	0	0	0	0	0	0	0	0	0	0	0	0	1	0	0	0	1	1	0
Patiejūnas Deimantas	1	2000-06-24	12	2	2	2012-02-02	2012-02-04	2	2	2	0	1	1	3	0	2	7	0	2	0	1	1	1	0	0	0	0	0	1	0	0	1	1	0	0	0	0	0	0	1	0	0	0	1	0	0	0	0	0
Aleksejūnas Arnas	1	2002-08-29	9	2	2	2012-02-06	2012-02-06	0	0	1	0	1	1	1	0	2	6	0	10	0	1	2	0	1	1	1	1	0	0	0	0	0	0	0	0	0	0	0	0	0	0	0	0	0	0	0	0	0	0
Jakubauskas Dovydas	1	1998-06-07	13	3	2	2012-03-18	2012-03-18	0	0	1	0	1	1	3	0	2	3	0	2	0	1	1	1	0	0	0	0	0	1	0	0	1	0	0	1	1	0	0	1	1	0	0	1	1	0	0	0	0	0
Dzdanavičius Arnis	1	2000-07-08	11	2	1	2012-03-18	2012-03-19	1		1	0	1	1	3	0	4	0	8	8	0	1	2	0	0	0	0	0	0	0	0	0	0	0	0	1	0	0	0	0	0	0	0	0	0	0	1	0	0	0
Pangonytė Karolina	2	2000-07-23	11	2	2	2012-03-23	2012-03-23	0		2	0	2	1	3	0	4	0	8	8	0	1	2	0	0	0	0	1	0	0	0	0	0	0	0	1	0	0	0	0	0	0	0	0	0	0	0	0	0	0
Račas Ignas	1	2006-07-17	6	1	1	2012-04-11	2012-04-11	0		1	0	2	3	3	0	4	0	5	7	0	1	2	0	0	0	1	1	0	0	0	0	0	0	0	1	0	0	0	0	0	0	0	0	0	0	0	0	0	0
Čižikas Darius	1	1999-03-28	13	3	2	2012-04-11	2012-04-13	2		1	0	5	1	3	0	3	0	0	7	1	1	2	0	1	0	1	0	0	0	0	0	0	0	0	1	0	0	0	0	0	0	0	0	0	0	0	0	0	0
Tutlys Dainius	1	2005-08-26	6	1	2	2012-04-15	2012-04-17	2	3	2	0	1	1	3	0	10	0	0	5	0	1	1	2	0	0	1	1	0	1	0	3	0	0	0	0	0	0	0	0	1	0	0	0	0	0	0	0	0	0
Valaitytė Karolina	2	1998-03-27	14	3	2	2012-04-05	2012-04-19	14	14	1	0	1	1	3	0	9	1	0	2	0	1	1	1	1	0	1	1	0	1	0	0	1	0	1	0	1	0	0	1	1	0	0	0	0	0	0	0	1	0
Kiršininkaitė Evelina	2	2001-04-05	11	2	1	2012-04-19	2012-04-20	1		1	0	1	1	3	0	4	0	8	6	0	1	2	0	0	0	1	1	0	0	0	0	0	0	0	1	0	1	0	0	0	0	0	0	0	0	1	0	0	0
Polovec Vladimiras	1	1997-06-12	15	3	2	2012-04-20	2012-04-21	1	2	2	0	4	1	3	0	2	3	0	3	0	1	1	2	0	0	0	1	0	1	0	3	0	1	0	0	0	0	0	0	0	0	0	0	0	0	0	0	0	0
Matulevičiūtė Gabija	2	2007-09-07	4	1	2	2012-04-24	2012-04-25	1	3	2	0	1	3	3	0	2	5	0	10	0	1	1	1	0	0	1	1	0	1	0	0	0	1	0	0	1	0	0	1	0	0	0	0	0	0	0	0	0	0
Jakimavičius Mantas	1	2010-09-11	1	1	1	2012-04-30	2012-04-30	0		1	0	1	4	3	0	4	0	8	10	0	1	2	0	1	0	1	0	0	0	0	0	0	0	0	0	0	0	0	0	0	0	0	0	0	0	0	0	0	0
Marčiulaitytė Marija	2	2010-06-18	1	1	1	2012-05-06	2012-05-06	0		1	0	1	3	3	0	2	1	0	10	0	1	2	0	0	0	0	1	0	0	0	0	0	0	0	0	0	0	0	0	0	0	0	0	0	0	0	0	0	0
Stankevičiūtė Deimantė	2	1995-07-02	16	3	1	2012-05-19	2012-05-19	0	1	2	0	1	1	3	0	2	1	0	8	0	1	1	2	0	0	0	1	0	3	0	3	0	0	0	0	0	0	0	0	0	0	0	0	0	0	0	0	0	0
Jakas Ernestas	1	1999-03-12	13	3	1	2012-05-22	2012-05-22	0		1	0	2	1	3	0	4	0	5	9	0	1	2	0	0	0	0	0	0	0	0	0	0	0	0	0	0	0	0	0	0	0	0	0	0	1	1	0	0	0
Armantė Arminaitė	2	2005-12-30	6	1	2	2012-05-28	2012-05-28	0		2	0	1	4	3	0	4	0	2	2	0	1	2	0	0	0	0	1	0	0	0	0	0	0	1	1	1	0	0	0	0	0	0	0	0	1	1	0	0	0
Tinteris Modestas	1	1996-10-28	15	3	2	2012-06-21	2012-06-21	0	0	2	0	1	1	3	0	2	1	0	4	0	1	1	1	0	0	0	0	0	1	0	0	1	0	0	0	0	0	0	0	1	0	0	0	0	0	0	1	0	0
Kondratavičius Nedas	1	2000-01-19	12	2	2	2012-06-21	2012-06-21	0	0	2	0	1	1	3	0	9	1	0	6	0	1	1	1	0	0	0	1	0	3	0	0	0	0	0	1	1	0	0	0	0	0	0	0	1	0	0	0	0	0
Chatkevičius Marco	1	2008-05-12	4	1	2	2012-06-24	2012-06-24	0		1	0	1	4	3	0	4	0	8	3	0	1	2	0	1	0	1	1	0	0	0	0	0	0	0	1	1	0	0	0	0	0	0	0	0	0	0	0	0	0
Tumas Erikas	1	2001-01-22	11	2	2	2012-07-04	2012-07-04	0		1	0	1	1	3	0	4	0	2	6	0	1	2	0	1	0	1	1	0	0	0	0	0	0	0	1	0	1	0	0	0	0	0	0	0	0	0	0	0	0
Bagdonas Erikas	1	1996-01-02	16	3	1	2012-07-04	2012-07-04	0		2	0	5	1	1	0	4	0	3	5	1	1	2	0	0	0	1	1	0	0	0	0	0	0	0	1	0	0	0	1	1	0	0	0	0	0	1	0	0	0
Baltrušaitis Dominykas	1	2000-04-25	12	2	2	2012-07-21	2012-07-21	0		2	0	1	1	3	0	4	0	7	9	0	1	2	0	0	0	1	1	0	0	0	0	0	0	0	1	1	0	0	0	0	0	0	0	0	0	1	0	0	0
Viržintas Justas	1	2001-05-21	11	2	1	2012-07-24	2012-07-25	1		2	0	1	1	3	0	4	0	7	7	0	1	2	0	0	0	0	1	0	0	0	0	0	0	0	1	0	0	0	0	0	0	0	0	0	1	1	0	0	0
Šablevičius Denis	1	2006-02-04	6	1	1	2012-07-26	2012-07-26	0		1	0	1	3	3	0	4	0	7	9	0	1	2	0	0	0	0	1	0	0	0	0	0	0	0	1	0	0	1	0	0	0	0	0	0	0	0	0	0	0
Etnerytė Lina	2	1995-01-10	17	3	1	2012-08-02	2012-08-02	0	0	1	0	4	1	3	0	4	0	1	9	0	1	1	1	1	0	1	1	0	1	0	0	0	0	0	1	0	0	0	0	0	0	0	0	0	0	0	0	0	0
Kalinovas Edvardas	1	1995-03-25	17	3	1	2012-08-02	2012-08-03	1		2	0	3	1	3	0	4	0	5	5	0	1	2	0	0	0	1	0	0	0	0	0	0	0	0	0	0	0	0	1	0	0	0	1	0	1	1	1	0	1
Burzdžius Danas	1	1997-10-24	14	3	1	2012-08-05	2012-08-05	0		1	0	3	1	3	0	4	0	8	5	1	1	2	0	0	0	0	1	0	0	0	0	0	0	0	1	0	0	0	0	0	0	0	0	0	0	0	1	0	0
Jakubavičius Matas	1	2007-12-26	4	1	2	2012-08-26	2012-08-26	0	0	2	0	1	3	3	0	2	2	0	3	0	1	1	1	0	0	0	0	0	1	0	0	1	0	0	0	0	0	0	0	1	0	0	0	0	0	0	0	0	0
Jankauskas Laurynas	1	2004-09-19	7	2	2	2012-08-30	2012-08-30	0	3	1	0	1	1	3	0	2	5	0	8	0	1	1	1	0	0	0	0	0	1	0	0	0	0	0	0	0	0	0	0	0	0	0	0	0	0	0	1	0	0
Voitenkovas Renaldas	1	1996-04-19	16	3	1	2012-09-02	2012-09-04	2		1	0	5	1	3	0	4	0	7	7	0	1	2	0	0	0	1	1	0	0	0	0	0	0	0	1	0	1	0	0	0	0	0	0	0	0	0	0	0	0
Ševelytė Liepa	2	2008-03-27	4	1	2	2012-09-05	2012-09-05	0	0	1	0	1	4	3	0	2	2	0	2	0	1	1	1	0	0	0	0	0	1	0	0	1	0	1	1	1	0	0	1	1	0	0	1	1	0	0	1	1	0
Taparauskas Lukas	1	1998-08-21	14	3	2	2012-09-12	2012-09-12	0		1	0	5	1	3	0	3	0	2	9	0	1	2	0	0	0	0	1	0	0	0	0	0	0	1	1	0	1	0	0	0	0	0	0	0	0	0	0	0	0
Smilga Danielis	1	2010-11-08	1	1	1	2012-09-17	2012-09-17	0	0	1	0	1	4	3	0	2	8	0	10	0	1	2	0	1	1	1	1	0	0	0	0	0	0	0	0	0	0	0	0	0	0	0	0	0	0	0	0	0	0
Jakulis Paulius	1	2000-09-21	11	2	2	2012-09-19	2012-09-19	0		1	0	2	1	3	0	4	0	7	6	0	1	2	0	1	0	1	1	0	0	0	0	0	0	0	1	0	0	0	0	0	0	0	0	0	0	0	0	0	0
Čestauskaitė Emilija	2	2008-08-14	4	1	1	2012-09-22	2012-09-23	1	2	2	0	1	3	1	0	2	6	0	10	0	1	2	0	1	1	1	1	0	0	0	0	0	0	0	0	0	0	0	0	0	0	0	0	0	0	0	0	0	0
Maurinas Justinas	1	1995-03-27	17	3	1	2012-09-30	2012-10-01	1		2	0	1	1	3	0	3	0	0	7	1	1	2	0	1	0	1	0	0	0	0	0	0	0	0	1	0	1	0	0	0	0	0	0	0	0	0	0	0	0
Prieskienis Ugnius	1	1999-10-20	12	2	1	2012-10-04	2012-10-05	1		1	0	1	1	3	0	2	2	0	6	0	1	1	1	0	0	0	1	0	1	0	0	0	0	0	0	0	0	0	0	0	0	0	0	0	0	0	0	0	0
Vecka Mantas	1	2000-03-27	12	2	2	2012-10-08	2012-10-08	0		1	0	1	1	3	0	4	0	7	8	0	1	2	0	0	0	1	1	0	0	0	0	0	0	0	1	0	0	0	0	0	0	0	0	0	0	1	0	0	0
Pikutis Aurimas	1	2002-07-18	10	2	2	2012-10-20	2012-10-20	0	0	1	0	1	1	3	0	4	0	1	9	0	1	2	0	1	1	1	0	0	0	0	0	0	0	0	0	0	0	0	0	0	0	0	0	0	0	1	0	0	0
Vaitukaitis Andrius	1	1995-08-16	17	3	2	2012-10-30	2012-10-30	0	0	1	0	1	2	3	0	4	0	1	2	0	1	1	1	1	0	1	1	0	3	0	0	0	0	0	1	0	0	0	0	0	0	0	0	0	1	0	0	0	0
Komarova Alisa	2	1995-01-03	17	3	1	2012-11-02	2012-11-02	0	1	2	0	5	1	3	0	6	0	0	2	0	1	1	1	1	0	1	1	0	3	0	0	1	0	1	1	1	1	0	1	1	0	0	1	0	0	1	0	0	0
Bekešius Elegijus	1	1996-06-20	16	3	2	2012-11-10	2012-11-11	1	1	2	0	5	1	1	0	4	0	3	7	0	1	2	0	1	0	1	0	0	0	0	0	0	0	0	0	0	0	0	0	0	0	0	0	0	1	1	0	0	1
Grinkevičius Jakimas	1	2001-10-11	11	2	1	2012-11-14	2012-11-15	1		1	0	1	1	3	0	4	0	5	8	1	1	2	0	0	0	0	1	0	0	0	0	0	0	0	0	0	1	0	0	0	0	0	1	0	1	1	0	0	0
Norkaitis Valdas	1	2003-10-18	9	2	2	2012-12-29	2012-12-29	0	0	1	0	1	1	3	0	3	0	0	8	0	1	2	0	1	0	1	0	0	0	0	0	0	0	0	0	0	0	0	0	0	0	0	0	0	1	0	0	0	0
Tervidytė Adrija	2	2007-06-06	5	1	1	2012-12-30	2012-12-30	0	0	1	1	1	3	1	0	2	6	0	10	0	1	1	4	1	1	1	0	0	0	0	0	0	0	0	0	0	0	0	0	0	0	0	0	0	0	0	0	0	0
Tervidytė Adrija	2	2007-06-06	5	1	1	2012-12-30	2012-12-30	0	0	2	1	1	3	1	0	2	6	0	10	0	1	1	4	1	1	1	0	0	0	0	0	0	0	0	0	0	0	0	0	0	0	0	0	0	0	0	0	0	0
Palivonas Karolis	1	2004-01-11	8	2	2	2012-12-28	2012-12-31	3	3	1	0	1	3	3	0	2	3	0	2	0	1	1	1	0	0	0	0	0	1	0	0	0	0	0	0	0	1	0	1	1	0	0	0	0	0	0	0	0	0
Gavrilčikas Džiugas	1	1999-02-10	13	3	1	2013-01-24	2013-01-24	0		1	0	4	1	3	0	4	0	5	9	0	1	2	0	0	0	1	1	0	0	0	0	0	0	0	1	0	0	0	0	0	0	0	0	0	1	1	0	0	0
Kareckaitė Klaudija	2	2000-07-21	12	2	2	2013-01-26	2013-01-28	2		2	0	1	1	3	0	4	0	6	8	0	1	2	0	0	0	0	0	0	0	0	0	0	0	0	0	0	0	0	0	0	0	0	0	0	0	1	0	0	0
Vitkutė Luka	2	2008-10-30	4	1	1	2013-01-30	2013-01-30	0	1	2	0	1	4	3	0	2	7	0	7	0	1	2	0	0	0	1	1	0	0	0	0	0	0	0	0	0	0	0	0	0	0	0	0	0	0	0	0	0	0
Mataitytė Rugilė	2	2006-06-22	6	1	2	2013-02-11	2013-02-11	0		2	0	1	4	3	0	4	0	1	5	0	1	2	0	0	0	1	1	0	0	0	0	0	0	1	1	0	0	0	0	0	0	0	0	0	1	0	1	0	1
Ošlapaitė Rūta	2	2000-04-16	12	2	1	2013-02-18	2013-02-18	0	0	1	0	1	1	3	0	2	1	0	0	0	1	1	2	1	0	1	1	0	3	0	4	1	0	0	0	0	0	0	1	0	0	0	0	1	0	0	0	0	0
Čapas Rytis	1	1995-11-08	17	3	1	2013-02-27	2013-02-28	1		2	0	4	1	3	0	4	0	5	7	1	1	2	0	0	0	1	0	0	0	0	0	0	0	0	0	0	0	0	0	0	0	0	1	1	1	1	0	0	0
Jonikaitis Justas	1	1998-09-10	14	3	2	2013-03-08	2013-03-08	0	10	1	0	1	1	3	0	4	0	6	4	0	1	2	0	0	0	1	1	0	0	0	0	0	0	0	1	1	0	1	0	1	0	0	1	0	1	1	1	0	0
Ostrauskaitė Justė	2	2007-11-05	5	1	2	2013-03-17	2013-03-18	1	1	1	0	1	3	3	0	2	2	0	5	0	1	1	1	0	0	0	0	0	1	0	0	0	0	0	0	0	0	0	0	0	0	0	0	0	0	0	0	0	0
Noreika Lukas	1	2004-09-14	8	2	1	2013-05-02	2013-05-02	0	0	2	0	1	1	3	0	4	0	1	9	0	1	2	0	1	1	1	1	0	0	0	0	0	0	0	0	0	0	0	0	0	0	0	0	0	0	0	0	0	0
Penkauskas Endrikas	1	2009-07-06	3	1	1	2013-05-04	2013-05-04	0		2	0	1	4	3	0	3	0	0	10	0	1	2	0	0	0	1	0	0	0	0	0	0	0	0	1	0	0	0	0	0	0	0	0	0	0	0	0	0	0
[truncated: 101 more columns]

## Sheet: Sheet3
Amžius traumos dieną	Am.grupes	Gyv. Vieta	Traumos data	Tyrimo data	Laikas tr-tyr	Laikas tr-op	Akis	Abi akys?	Vieta	Prof.grupė	Ketinimai	Alkoholis	Traumos šaltinis	Aštrus daiktas	Bukas daiktas	Visus sužeistos akies	Pastoviai nešioja akinius	Mechaninis sužalojimas	Tipas	Atviras	Vokų žaizdos	Ašarų takų sužalojimas	Sumušimas vokų	Dalinio storio žaizda, erozija	Nudegimas ragenos	Penetruojanti žaizda	Perforuojanti žaizda	IOSV	Rainelės prolapsas	Hipopionas	Iridodializė	Hifema	Vyzdžio įtrūkimas	Trauminė midriazė	Hypertensio	Hipotonija	Katarakta	Dislokacijos	Pseudofakija	Kraujosruva	Iškritimas	Kraujosruva	Paburkimas	Defektas	Atšoka	Gyslainės plyšimas	Atšoka	Regos nervo trauma	Lūžis
	1. <7	1 miestas					1 dešinė	0 ne	1. Namai	1. moksleivis	1užpuolimas	0 ne	1 metalo kalimas plaktuku	0 nėra požymio	0nėra požymio	1 0	0. ne	0 ne	1 atviras	0 nėra	0 ne	0 ne	0 ne	0 ne	0 ne	1ragenos	0 nėra	0 nėra	0 ne	0 ne	0 ne	0 ne	0 ne	0 ne	0 ne	0 ne	0 ne	0 ne	0 ne	0 ne	0 ne	0 ne	0 ne	0 ne	0 ne	0 ne	0 ne	0 ne	0 ne
	2.7-12	2 kaimas					2 kairė	1 taip	2. Mokykla	2. Studentas	2susižalojo sąmoningai	1 taip	2 aštrus daiktas	1 stiklas/plastikas	1pagalys	2 šviesos jutimas	1. taip	1 taip	2 uždaras	1 penetruojanti	1 taip	1 taip	1 taip	1 taip	1 taip	2odenos	1.ragenos-odenos	1. magn pr.segm	1 taip	1 taip	1 taip	1 taip	1 taip	1 taip	1 taip	1 taip	1 taip	1 taip	1 taip	1 taip	1 taip	1 taip	1 taip	1 taip	1 taip	1 taip	1 taip	1 taip	1 taip
	3. 13-18								3. Sportas	3. Ikimokykl įst.	3susižalojo netyčia		3 kritimas	2 aštrus instrumentas	2akmuo	3 rankos judesiai			3 kita	2 IOSv					2 term	3korneoskleralinė	2odenos-odenos	2. magn užpak.segm
									4. Poilsis	4. Namie			4 bukas daiktas	3 pagalys	3kumštis	4 0,005-0.02				3 perforuojanti						0nėra		3. nemegnt. pr. Segm.
									5. Gatvė				5 šratas, kulka	4 metalo skeveldra	4šampano kamštis	5 0,03-0,09				4plyšimas								4. nemagn. Užpak segm.
									6. Visuom. įstaiga				6 autoįvykis	5 viela	5. sporto inventorius	6 0,1-0,2
													7 fejerverkas	6 dantys/snapas/nagai	6.žaislas	7 0,3-0,4
													8 nudegimas	7 žaislas	7. augalinės kilmės	8 0 5-0,9
													9 sprogimas	8 kita	8. kita	9 1,0
													10 įrankiai lauko darbams			10 netirtas
													11 kita
17	3	1	2009-05-17	2009-05-17	0		2	0	1	1	3	0	8	0	0	8	0	0	3	0	0	0	0	1	1	0	0	0	0	0	0	0	0	0	0	0	0	0	0	0	0	0	0	0	0	0	0	0	0
16	3	2	2009-06-04	2009-06-04	0		1	1	4	1	3	0	8	0	0	8	0	0	3	0	0	0	0	1	1	0	0	0	0	0	0	0	0	0	0	0	0	0	0	0	0	0	0	0	0	0	0	0	0
16	3	2	2009-06-04	2009-06-04	0		2	1	4	1	3	0	8	0	0	8	0	0	3	0	0	0	0	1	1	0	0	0	0	0	0	0	0	0	0	0	0	0	0	0	0	0	0	0	0	0	0	0	0
15	3	2	2009-06-22	2009-06-22	0		1	1	1	1	3	0	8	0	0	8	0	0	3	0	0	0	0	1	1	0	0	0	0	0	0	0	0	0	0	0	0	0	0	0	0	0	0	0	0	0	0	0	0
15	3	2	2009-06-22	2009-06-22	0		2	1	1	1	3	0	8	0	0	8	0	0	3	0	0	0	0	1	1	0	0	0	0	0	0	0	0	0	0	0	0	0	0	0	0	0	0	0	0	0	0	0	0
17	3	2	2009-09-01	2009-09-02	1		1	0	5	1	3	0	8	0	0	8	0	0	3	0	0	0	0	1	1	0	0	0	0	0	0	0	0	0	0	0	0	0	0	0	0	0	0	0	0	0	0	0	0
15	3	2	2009-10-03	2009-10-03	0		1	1	1	1	3	0	8	0	0	7	0	0	3	0	0	0	0	1	1	0	0	0	0	0	0	0	0	0	0	0	0	0	0	0	0	0	0	0	0	0	0	0	0
15	3	2	2009-10-03	2009-10-03	0		2	1	1	1	3	0	8	0	0	7	0	0	3	0	0	0	0	1	1	0	0	0	0	0	0	0	0	0	0	0	0	0	0	0	0	0	0	0	0	0	0	0	0
16	3	2	2009-12-28	2009-12-28	0	1	2	0	4	1	3	0	9	0	0	7	0	0	3	0	1	0	1	1	1	0	0	0	0	0	0	0	0	0	0	0	0	0	0	0	0	0	1	0	0	0	0	0	0
4	1	1	2010-01-31	2010-01-31	0	0	2	0	1	3	1	0	2	6	0	10	0	0	3	0	1	0	1	0	0	0	0	0	0	0	0	0	0	0	0	0	0	0	0	0	0	0	0	0	0	0	0	0	0
0.5	1	1	2010-03-19	2010-03-19	0		1	1	1	4	3	0	8	0	0	10	0	0	3	0	0	0	1	1	1	0	0	0	0	0	0	0	0	0	0	0	0	0	0	0	0	0	0	0	0	0	0	0	0
0.5	1	1	2010-03-19	2010-03-19	0		2	1	1	4	3	0	8	0	0	10	0	0	3	0	0	0	1	1	1	0	0	0	0	0	0	0	0	0	0	0	0	0	0	0	0	0	0	0	0	0	0	0	0
17	3	2	2010-04-15	2010-04-15	0		2	0	1	1	3	0	8	0	0	8	0	0	3	0	0	0	1	1	1	0	0	0	0	0	0	0	0	0	0	0	0	0	0	0	0	0	0	0	0	0	0	0	0
1	1	1	2010-05-19	2010-05-29	10	12	1	0	1	4	3	0	11	0	0	10	0	0	3	0	0	1	1	0	0	0	0	0	0	0	0	0	0	0	0	0	0	0	0	0	0	0	0	0	0	0	0	0	0
17	3	2	2011-02-10	2011-02-10	0		1	0	1	1	3	0	8	0	0	5	0	0	3	0	0	0	0	1	1	0	0	0	0	0	0	0	0	0	0	0	0	0	0	0	0	0	0	0	0	0	0	0	0
16	3	2	2011-04-10	2011-04-10	0		1	0	1	1	3	0	8	0	0	5	1	0	3	0	0	0	0	1	1	0	0	0	0	0	0	0	0	0	0	0	0	0	0	0	0	0	0	0	0	0	0	0	0
17	3	1	2011-04-15	2011-04-15	0		1	1	5	1	1	0	8	0	0	4	0	0	3	0	0	0	0	1	1	0	0	0	0	0	0	0	0	0	0	0	0	0	0	0	0	0	0	0	0	0	0	0	0
17	3	1	2011-04-15	2011-04-15	0		2	1	5	1	1	0	8	0	0	4	0	0	3	0	0	0	0	1	1	0	0	0	0	0	0	0	0	0	0	0	0	0	0	0	0	0	0	0	0	0	0	0	0
12	2	1	2011-05-15	2011-05-15	0		1	1	5	1	1	0	8	0	0	8	0	0	3	0	0	0	0	1	1	0	0	0	0	0	0	0	0	0	0	0	0	0	0	0	0	0	0	0	0	0	0	0	0
12	2	1	2011-05-15	2011-05-15	0		2	1	5	1	1	0	8	0	0	8	0	0	3	0	0	0	0	1	1	0	0	0	0	0	0	0	0	0	0	0	0	0	0	0	0	0	0	0	0	0	0	0	0
2mėn.	1	1	2012-02-06	2012-02-06	0	0	2	0	1	4	3	0	8	0	0	10	0	0	3	0	0	0	0	1	1	0	0	0	0	0	0	0	0	0	0	0	0	0	0	0	0	0	0	0	0	0	0	0	0
12	2	1	2012-04-18	2012-04-18	0		1	0	1	1	3	0	8	0	0	9	0	0	3	0	1	0	0	1	1	0	0	0	0	0	0	0	0	0	0	0	0	0	0	0	0	0	0	0	0	0	0	0	0
12	2	2	2012-07-10	2012-07-10	0		1	1	1	1	3	0	9	0	0	8	0	0	3	0	0	0	0	1	1	0	0	0	0	0	0	0	0	0	0	0	0	0	0	0	0	0	0	0	0	0	0	0	0
12	2	2	2012-07-10	2012-07-10	0		2	1	1	1	3	0	9	0	0	8	0	0	3	0	0	0	0	1	1	0	0	0	0	0	0	0	0	0	0	0	0	0	0	0	0	0	0	0	0	0	0	0	0
12	2	1	2012-09-09	2012-09-09	0		1	1	1	1	3	0	9	0	0	6	0	0	3	0	1	0	1	1	1	0	0	0	0	0	0	0	0	0	0	0	0	0	0	0	0	0	0	0	0	0	0	0	0
12	2	1	2012-09-09	2012-09-09	0		2	1	1	1	3	0	9	0	0	6	0	0	3	0	1	0	1	1	1	0	0	0	0	0	0	0	0	0	0	0	0	0	0	0	0	0	0	0	0	0	0	0	0
15	3	2	2012-10-01	2012-10-01	0		1	0	1	1	3	0	9	0	0	8	0	0	3	0	1	0	1	1	1	0	0	0	0	0	0	0	0	0	0	0	0	0	0	0	0	0	0	0	0	0	0	0	0
17	3	2	2012-11-15	2012-11-15	0	0	2	0	1	1	3	0	10	0	0	9	0	0	3	0	1	0	1	0	0	0	0	0	0	0	0	0	0	0	0	0	0	0	0	0	0	0	0	0	0	0	0	0	0
16	3	1	2012-11-17	2012-11-18	1		2	0	1	1	3	0	8	0	0	7	1	0	3	0	0	0	0	1	1	0	0	0	0	0	0	0	0	0	0	0	0	0	0	0	0	0	0	0	0	0	0	0	0
10	2	2	2013-01-25	2013-01-25	0		1	1	5	1	1	0	7	0	0	8	0	0	3	0	0	0	1	1	1	0	0	0	0	0	0	0	0	0	0	0	0	0	0	0	0	0	0	0	0	0	0	0	0
10	2	2	2013-01-25	2013-01-25	0		2	1	5	1	1	0	7	0	0	8	0	0	3	0	0	0	1	1	1	0	0	0	0	0	0	0	0	0	0	0	0	0	0	0	0	0	0	0	0	0	0	0	0
6	1	1	2013-04-14	2013-04-15	1		1	0	1	4	3	0	8	0	0	10	0	0	3	0	0	0	0	1	1	0	0	0	0	0	0	0	0	0	0	0	0	0	0	0	0	0	0	0	0	0	0	0	0
2.5	1	2	2013-05-08	2013-05-08	0		1	0	1	4	3	0	8	0	0	10	0	0	3	0	0	0	0	1	1	0	0	0	0	0	0	0	0	0	0	0	0	0	0	0	0	0	0	0	0	0	0	0	0
3	1	2	2013-06-03	2013-06-03	0		2	0	1	4	3	0	8	0	0	10	0	0	3	0	0	0	0	1	1	0	0	0	0	0	0	0	0	0	0	0	0	0	0	0	0	0	0	0	0	0	0	0	0
12	2	1	2013-11-04	2013-11-04	0		1	1	5	1	1	0	9	0	0	9	0	0	3	0	0	0	1	1	1	0	0	0	0	0	0	0	0	0	0	0	0	0	0	0	0	0	0	0	0	0	0	0	0
12	2	1	2013-11-04	2013-11-04	0		2	1	5	1	1	0	9	0	0	9	0	0	3	0	0	0	1	1	1	0	0	0	0	0	0	0	0	0	0	0	0	0	0	0	0	0	0	0	0	0	0	0	0
11	2	1	2013-12-04	2013-12-04	0		1	1	5	1	3	0	8	0	0	8	0	0	3	0	0	0	0	1	1	0	0	0	0	0	0	0	0	0	0	0	0	0	0	0	0	0	0	0	0	0	0	0	0
11	2	1	2013-12-04	2013-12-04	0		2	1	5	1	3	0	8	0	0	8	0	0	3	0	0	0	0	1	1	0	0	0	0	0	0	0	0	0	0	0	0	0	0	0	0	0	0	0	0	0	0	0	0
[truncated: 98 more columns]
